# Supplementary material for: (Z)-2-Benzyl­idenebenzo[d]thia­zolo[3,2-a]imidazol-3(2H)-one
Source: Acta Crystallogr Sect E Struct Rep Online. 2012 Aug 15;68(Pt 9):o2705. doi: 10.1107/S1600536812035003 (PMC3435723; doi:10.1107/S1600536812035003)
Supplement: Supplementary file 1 [file e-68-o2705-sup1.cif]

##############################################################################
#                                                                            #
# This CIF contains the data in a paper accepted for publication in          #
# Acta Crystallographica Section E. It conforms to the requirements of       #
# Notes for Authors for Acta Crystallographica Section E, and has been       #
# peer reviewed under the auspices of the IUCr Commission on Journals.       #
#                                                                            #
# Full details of the Crystallographic Information File format               #
# are given in the paper "The Crystallographic Information File (CIF):       #
# a New Standard Archive File for Crystallography" by S. R. Hall, F. H.      #
# Allen and I. D. Brown [Acta Cryst. (1991), A47, 655-685].                  #
#                                                                            #
# The current version of the core CIF dictionary is obtainable from          #
# ftp://ftp.iucr.org/pub/cif_core.dic.                                       #
#                                                                            #
# Software is freely available for graphical display of the structure(s)     #
# in this CIF. For information consult the CIF software page                 #
# http://www.iucr.org/resources/cif/software.                                #
#                                                                            #
# This file may be used for bona fide research purposes within the           #
# scientific community so long as proper attribution is given to the journal # 
# article from which it was obtained.                                        #
#                                                                            #
##############################################################################
data_global
_audit_creation_method     'form.cif (version 2.0)'
_journal_data_validation_number     ?
_journal_date_recd_electronic     2012-07-24
_journal_date_accepted     2012-08-08
_journal_name_full     'Acta Crystallographica, Section E'
_journal_year     2012
_journal_volume     68
_journal_issue      9
_journal_page_first     o2705
_journal_page_last     o2705
_journal_paper_category     QO
_journal_paper_doi     10.1107/S1600536812035003
_journal_coeditor_code     HB6910
_publ_contact_author_name     'Prof. Fun, Hoong-Kun'
_publ_contact_author_address
;
      X-ray Crystallography Unit
      School of Physics
      Universiti Sains Malaysia
      11800 USM, Penang
      MALAYSIA
;
_publ_contact_author_email     'hkfun@usm.my'
_publ_contact_author_fax     '604 6579150'
_publ_contact_author_phone     '604 6533652'
_publ_section_title
;\
(<i>Z</i>)-2-Benzylidenebenzo[<i>d</i>]thiazolo[3,2-<i>a</i>]imidazol-\
3(2<i>H</i>)-one
;
loop_
    _publ_author_name
    _publ_author_footnote
    _publ_author_address
    'Hoong-Kun Fun'
;
      Thomson Reuters ResearcherID: A-3561-2009.
;
;     X-ray Crystallography Unit
      School of Physics
      Universiti Sains Malaysia
      11800 USM, Penang
      Malaysia
;
    'Ching Kheng Quah'
;
      Thomson Reuters ResearcherID: A-5525-2009
;
;
      X-ray Crystallography Unit
      School of Physics
      Universiti Sains Malaysia
      11800 USM, Penang
      Malaysia
;
    'Hatem A. Abdel-Aziz' ?
;
       Department of Pharmaceutical Chemistry
        College of Pharmacy
        King Saud University
        PO Box 2457, Riyadh 11451
        Saudi Arabia
;
    'Hazem A. Ghabbour' ?
;
 Department of Pharmaceutical Chemistry
        College of Pharmacy
        King Saud University
        PO Box 2457, Riyadh 11451
        Saudi Arabia
;
data_I
_audit_creation_method     SHELXL-97
_chemical_name_systematic
;
(<i>Z</i>)-2-Benzylidenebenzo[<i>d</i>]thiazolo[3,2-<i>a</i>]imidazol-
3(2<i>H</i>)-one
;
_chemical_name_common     ?
_chemical_formula_moiety     'C16 H10 N2 O S'
_chemical_formula_sum     'C16 H10 N2 O S'
_chemical_formula_iupac     'C16 H10 N2 O S'
_chemical_formula_weight     278.32
_chemical_melting_point     ?
_symmetry_cell_setting     orthorhombic
_symmetry_space_group_name_H-M     'P b c a'
_symmetry_space_group_name_Hall     '-P 2ac 2ab'
loop_
    _symmetry_equiv_pos_as_xyz
    'x, y, z'
    '-x+1/2, -y, z+1/2'
    '-x, y+1/2, -z+1/2'
    'x+1/2, -y+1/2, -z'
    '-x, -y, -z'
    'x-1/2, y, -z-1/2'
    'x, -y-1/2, z-1/2'
    '-x-1/2, y-1/2, z'
_cell_length_a     12.1721(5)
_cell_length_b     7.7697(3)
_cell_length_c     27.2200(8)
_cell_angle_alpha     90.00
_cell_angle_beta     90.00
_cell_angle_gamma     90.00
_cell_volume     2574.29(16)
_cell_formula_units_Z     8
_cell_measurement_reflns_used     1434
_cell_measurement_theta_min     3.25
_cell_measurement_theta_max     69.82
_cell_measurement_temperature     296(2)
_exptl_crystal_description     'plate'
_exptl_crystal_colour     'yellow'
_exptl_crystal_size_max     0.772
_exptl_crystal_size_mid     0.652
_exptl_crystal_size_min     0.04
_exptl_crystal_density_diffrn     1.436
_exptl_crystal_density_meas     ?
_exptl_crystal_density_method     'not measured'
_exptl_crystal_F_000     1152
_exptl_absorpt_coefficient_mu     2.196
_exptl_absorpt_correction_type     multi-scan
_exptl_absorpt_process_details     '(SADABS; Bruker, 2009)'
_exptl_absorpt_correction_T_min     0.2820
_exptl_absorpt_correction_T_max     0.9173
_exptl_special_details
;
;
_diffrn_ambient_temperature     296(2)
_diffrn_radiation_type     CuK\a
_diffrn_radiation_wavelength     1.54178
_diffrn_radiation_source     'fine-focus sealed tube'
_diffrn_radiation_monochromator     graphite
_diffrn_measurement_device_type     'Bruker SMART APEXII CCD'
_diffrn_measurement_method     '\f and \w scans'
_diffrn_detector_area_resol_mean     .
_diffrn_reflns_number     8750
_diffrn_reflns_av_R_equivalents     0.0507
_diffrn_reflns_av_sigmaI/netI     0.0705
_diffrn_reflns_theta_min     3.25
_diffrn_reflns_theta_max     67.42
_diffrn_reflns_theta_full     67.42
_diffrn_measured_fraction_theta_max     0.976
_diffrn_measured_fraction_theta_full     0.976
_diffrn_reflns_limit_h_min     -13
_diffrn_reflns_limit_h_max     14
_diffrn_reflns_limit_k_min     -8
_diffrn_reflns_limit_k_max     6
_diffrn_reflns_limit_l_min     -32
_diffrn_reflns_limit_l_max     28
_diffrn_standards_number     0
_diffrn_standards_interval_count     .
_diffrn_standards_interval_time     .
_diffrn_standards_decay_%     ?
_refine_special_details
;
 Refinement of F^2^ against ALL reflections.  The weighted R-factor wR and
 goodness of fit S are based on F^2^, conventional R-factors R are based
 on F, with F set to zero for negative F^2^. The threshold expression of
 F^2^ > 2sigma(F^2^) is used only for calculating R-factors(gt) etc. and is
 not relevant to the choice of reflections for refinement.  R-factors based
 on F^2^ are statistically about twice as large as those based on F, and R-
 factors based on ALL data will be even larger.
;
_reflns_number_total     2270
_reflns_number_gt     1912
_reflns_threshold_expression     I>2\s(I)
_refine_ls_structure_factor_coef     Fsqd
_refine_ls_matrix_type     full
_refine_ls_R_factor_all     0.0529
_refine_ls_R_factor_gt     0.0456
_refine_ls_wR_factor_gt     0.1205
_refine_ls_wR_factor_ref     0.1269
_refine_ls_goodness_of_fit_ref     1.029
_refine_ls_restrained_S_all     1.029
_refine_ls_number_reflns     2270
_refine_ls_number_parameters     181
_refine_ls_number_restraints     0
_refine_ls_hydrogen_treatment     constr
_refine_ls_weighting_scheme     calc
_refine_ls_weighting_details
         'calc w=1/[\s^2^(Fo^2^)+(0.0558P)^2^+0.7634P] where P=(Fo^2^+2Fc^2^)/3'
_atom_sites_solution_hydrogens     geom
_atom_sites_solution_primary     direct
_atom_sites_solution_secondary     difmap
_refine_ls_shift/su_max     0.001
_refine_ls_shift/su_mean     0.001
_refine_diff_density_max     0.447
_refine_diff_density_min     -0.197
_refine_ls_extinction_method     none
_refine_ls_extinction_coef     ?
loop_
    _atom_type_symbol
    _atom_type_description
    _atom_type_scat_dispersion_real
    _atom_type_scat_dispersion_imag
    _atom_type_scat_source
    'C' 'C' 0.0181 0.0091
                         'International Tables Vol C Tables 4.2.6.8 and 6.1.1.4'
    'H' 'H' 0.0000 0.0000
                         'International Tables Vol C Tables 4.2.6.8 and 6.1.1.4'
    'N' 'N' 0.0311 0.0180
                         'International Tables Vol C Tables 4.2.6.8 and 6.1.1.4'
    'O' 'O' 0.0492 0.0322
                         'International Tables Vol C Tables 4.2.6.8 and 6.1.1.4'
    'S' 'S' 0.3331 0.5567
                         'International Tables Vol C Tables 4.2.6.8 and 6.1.1.4'
_computing_data_collection     'APEX2 (Bruker, 2009)'
_computing_cell_refinement     'SAINT (Bruker, 2009)'
_computing_data_reduction     'SAINT (Bruker, 2009)'
_computing_structure_solution     'SHELXTL (Sheldrick, 2008)'
_computing_structure_refinement     'SHELXTL (Sheldrick, 2008)'
_computing_molecular_graphics     'SHELXTL (Sheldrick, 2008)'
_computing_publication_material
                             'SHELXTL (Sheldrick, 2008) and PLATON (Spek, 2009)'
loop_
    _atom_site_type_symbol
    _atom_site_label
    _atom_site_fract_x
    _atom_site_fract_y
    _atom_site_fract_z
    _atom_site_U_iso_or_equiv
    _atom_site_adp_type
    _atom_site_calc_flag
    _atom_site_refinement_flags
    _atom_site_occupancy
    _atom_site_symmetry_multiplicity
    _atom_site_disorder_assembly
    _atom_site_disorder_group
    S S1 0.78126(4) 0.01576(8) 0.554734(19) 0.0518(2) Uani d . 1 1 . .
    O O1 1.04329(12) -0.1399(2) 0.62205(6) 0.0608(5) Uani d . 1 1 . .
    N N1 0.89265(13) 0.0307(2) 0.63592(6) 0.0441(4) Uani d . 1 1 . .
    N N2 0.72939(15) 0.1641(3) 0.64488(7) 0.0556(5) Uani d . 1 1 . .
    C C1 0.95869(16) -0.0762(3) 0.60802(7) 0.0450(5) Uani d . 1 1 . .
    C C2 0.90610(16) -0.0989(3) 0.55886(7) 0.0440(5) Uani d . 1 1 . .
    C C3 0.79414(17) 0.0814(3) 0.61580(8) 0.0470(5) Uani d . 1 1 . .
    C C4 0.78928(17) 0.1704(3) 0.68946(8) 0.0488(5) Uani d . 1 1 . .
    C C5 0.75984(19) 0.2391(3) 0.73449(9) 0.0580(6) Uani d . 1 1 . .
    H H5A 0.6924 0.2931 0.7389 0.070 Uiso calc R 1 1 . .
    C C6 0.8340(2) 0.2249(3) 0.77273(8) 0.0591(6) Uani d . 1 1 . .
    H H6A 0.8156 0.2700 0.8033 0.071 Uiso calc R 1 1 . .
    C C7 0.9350(2) 0.1456(3) 0.76682(8) 0.0569(6) Uani d . 1 1 . .
    H H7A 0.9826 0.1387 0.7935 0.068 Uiso calc R 1 1 . .
    C C8 0.96661(18) 0.0763(3) 0.72232(8) 0.0506(5) Uani d . 1 1 . .
    H H8A 1.0349 0.0248 0.7180 0.061 Uiso calc R 1 1 . .
    C C9 0.89105(17) 0.0880(3) 0.68454(7) 0.0439(5) Uani d . 1 1 . .
    C C10 0.95483(17) -0.1957(3) 0.52492(8) 0.0472(5) Uani d . 1 1 . .
    H H10A 1.0213 -0.2430 0.5350 0.057 Uiso calc R 1 1 . .
    C C11 0.92361(16) -0.2417(3) 0.47492(8) 0.0460(5) Uani d . 1 1 . .
    C C12 0.82753(19) -0.1866(4) 0.45178(9) 0.0592(6) Uani d . 1 1 . .
    H H12A 0.7789 -0.1147 0.4683 0.071 Uiso calc R 1 1 . .
    C C13 0.8045(2) -0.2387(4) 0.40425(10) 0.0714(7) Uani d . 1 1 . .
    H H13A 0.7401 -0.2021 0.3892 0.086 Uiso calc R 1 1 . .
    C C14 0.8757(2) -0.3439(4) 0.37915(9) 0.0659(7) Uani d . 1 1 . .
    H H14A 0.8594 -0.3784 0.3472 0.079 Uiso calc R 1 1 . .
    C C15 0.9707(2) -0.3979(4) 0.40123(9) 0.0655(7) Uani d . 1 1 . .
    H H15A 1.0197 -0.4677 0.3842 0.079 Uiso calc R 1 1 . .
    C C16 0.99336(19) -0.3485(3) 0.44864(8) 0.0554(6) Uani d . 1 1 . .
    H H16A 1.0574 -0.3879 0.4635 0.066 Uiso calc R 1 1 . .
loop_
    _atom_site_aniso_label
    _atom_site_aniso_U_11
    _atom_site_aniso_U_22
    _atom_site_aniso_U_33
    _atom_site_aniso_U_12
    _atom_site_aniso_U_13
    _atom_site_aniso_U_23
    S1 0.0486(4) 0.0588(4) 0.0480(3) 0.0084(2) -0.0101(2) -0.0030(2)
    O1 0.0484(8) 0.0820(12) 0.0522(9) 0.0157(8) -0.0082(7) -0.0057(8)
    N1 0.0437(9) 0.0443(10) 0.0442(9) 0.0009(7) -0.0052(7) -0.0007(7)
    N2 0.0549(10) 0.0609(13) 0.0509(10) 0.0135(9) -0.0049(8) -0.0033(9)
    C1 0.0437(11) 0.0476(12) 0.0438(11) -0.0019(9) -0.0018(9) 0.0002(9)
    C2 0.0416(10) 0.0465(13) 0.0438(11) -0.0023(9) -0.0034(8) 0.0035(9)
    C3 0.0484(11) 0.0451(12) 0.0474(11) 0.0040(9) -0.0060(9) 0.0031(9)
    C4 0.0530(12) 0.0463(13) 0.0471(11) 0.0022(9) -0.0013(9) 0.0029(9)
    C5 0.0586(13) 0.0613(15) 0.0542(13) 0.0076(11) 0.0057(11) -0.0022(11)
    C6 0.0708(14) 0.0632(16) 0.0432(12) -0.0013(12) 0.0060(10) -0.0032(11)
    C7 0.0656(14) 0.0616(15) 0.0437(12) -0.0062(11) -0.0053(10) -0.0001(11)
    C8 0.0499(11) 0.0527(14) 0.0492(11) -0.0013(10) -0.0059(9) 0.0003(10)
    C9 0.0497(11) 0.0409(12) 0.0413(10) -0.0030(9) 0.0006(8) 0.0001(9)
    C10 0.0449(10) 0.0520(13) 0.0446(11) 0.0002(9) -0.0022(9) 0.0036(10)
    C11 0.0473(10) 0.0461(12) 0.0446(11) -0.0049(9) -0.0009(9) 0.0016(9)
    C12 0.0542(12) 0.0716(17) 0.0519(12) 0.0081(11) -0.0052(10) -0.0082(12)
    C13 0.0661(15) 0.090(2) 0.0578(15) 0.0089(14) -0.0158(12) -0.0099(14)
    C14 0.0783(16) 0.0715(18) 0.0478(12) -0.0034(13) -0.0079(12) -0.0104(12)
    C15 0.0772(16) 0.0656(17) 0.0538(13) 0.0069(13) 0.0063(12) -0.0083(12)
    C16 0.0544(13) 0.0606(15) 0.0511(13) 0.0049(11) -0.0014(10) 0.0002(11)
_geom_special_details
;
 All esds (except the esd in the dihedral angle between two l.s. planes)
 are estimated using the full covariance matrix.  The cell esds are taken
 into account individually in the estimation of esds in distances, angles
 and torsion angles; correlations between esds in cell parameters are only
 used when they are defined by crystal symmetry.  An approximate (isotropic)
 treatment of cell esds is used for estimating esds involving l.s. planes.
;
loop_
    _geom_bond_atom_site_label_1
    _geom_bond_atom_site_label_2
    _geom_bond_site_symmetry_2
    _geom_bond_distance
    _geom_bond_publ_flag
    S1 C3 . 1.746(2) ?
    S1 C2 . 1.765(2) ?
    O1 C1 . 1.205(2) ?
    N1 C3 . 1.376(3) ?
    N1 C1 . 1.383(3) ?
    N1 C9 . 1.396(3) ?
    N2 C3 . 1.289(3) ?
    N2 C4 . 1.417(3) ?
    C1 C2 . 1.494(3) ?
    C2 C10 . 1.331(3) ?
    C4 C5 . 1.384(3) ?
    C4 C9 . 1.401(3) ?
    C5 C6 . 1.382(3) ?
    C5 H5A . 0.9300 ?
    C6 C7 . 1.384(3) ?
    C6 H6A . 0.9300 ?
    C7 C8 . 1.380(3) ?
    C7 H7A . 0.9300 ?
    C8 C9 . 1.383(3) ?
    C8 H8A . 0.9300 ?
    C10 C11 . 1.457(3) ?
    C10 H10A . 0.9300 ?
    C11 C16 . 1.386(3) ?
    C11 C12 . 1.396(3) ?
    C12 C13 . 1.384(3) ?
    C12 H12A . 0.9300 ?
    C13 C14 . 1.373(4) ?
    C13 H13A . 0.9300 ?
    C14 C15 . 1.369(4) ?
    C14 H14A . 0.9300 ?
    C15 C16 . 1.374(3) ?
    C15 H15A . 0.9300 ?
    C16 H16A . 0.9300 ?
loop_
    _geom_angle_atom_site_label_1
    _geom_angle_atom_site_label_2
    _geom_angle_atom_site_label_3
    _geom_angle_site_symmetry_1
    _geom_angle_site_symmetry_3
    _geom_angle
    _geom_angle_publ_flag
    C3 S1 C2 . . 90.54(10) ?
    C3 N1 C1 . . 117.37(17) ?
    C3 N1 C9 . . 105.91(17) ?
    C1 N1 C9 . . 136.04(18) ?
    C3 N2 C4 . . 103.21(17) ?
    O1 C1 N1 . . 124.72(19) ?
    O1 C1 C2 . . 127.0(2) ?
    N1 C1 C2 . . 108.28(17) ?
    C10 C2 C1 . . 119.84(19) ?
    C10 C2 S1 . . 128.66(16) ?
    C1 C2 S1 . . 111.49(15) ?
    N2 C3 N1 . . 115.54(19) ?
    N2 C3 S1 . . 132.50(16) ?
    N1 C3 S1 . . 111.95(15) ?
    C5 C4 C9 . . 119.3(2) ?
    C5 C4 N2 . . 129.7(2) ?
    C9 C4 N2 . . 110.95(18) ?
    C6 C5 C4 . . 117.8(2) ?
    C6 C5 H5A . . 121.1 ?
    C4 C5 H5A . . 121.1 ?
    C5 C6 C7 . . 121.9(2) ?
    C5 C6 H6A . . 119.1 ?
    C7 C6 H6A . . 119.1 ?
    C8 C7 C6 . . 121.6(2) ?
    C8 C7 H7A . . 119.2 ?
    C6 C7 H7A . . 119.2 ?
    C7 C8 C9 . . 116.2(2) ?
    C7 C8 H8A . . 121.9 ?
    C9 C8 H8A . . 121.9 ?
    C8 C9 N1 . . 132.4(2) ?
    C8 C9 C4 . . 123.2(2) ?
    N1 C9 C4 . . 104.39(17) ?
    C2 C10 C11 . . 132.1(2) ?
    C2 C10 H10A . . 113.9 ?
    C11 C10 H10A . . 113.9 ?
    C16 C11 C12 . . 117.6(2) ?
    C16 C11 C10 . . 117.96(19) ?
    C12 C11 C10 . . 124.4(2) ?
    C13 C12 C11 . . 120.1(2) ?
    C13 C12 H12A . . 119.9 ?
    C11 C12 H12A . . 119.9 ?
    C14 C13 C12 . . 120.7(2) ?
    C14 C13 H13A . . 119.6 ?
    C12 C13 H13A . . 119.6 ?
    C15 C14 C13 . . 119.8(2) ?
    C15 C14 H14A . . 120.1 ?
    C13 C14 H14A . . 120.1 ?
    C14 C15 C16 . . 119.8(2) ?
    C14 C15 H15A . . 120.1 ?
    C16 C15 H15A . . 120.1 ?
    C15 C16 C11 . . 121.9(2) ?
    C15 C16 H16A . . 119.0 ?
    C11 C16 H16A . . 119.0 ?
loop_
    _geom_torsion_atom_site_label_1
    _geom_torsion_atom_site_label_2
    _geom_torsion_atom_site_label_3
    _geom_torsion_atom_site_label_4
    _geom_torsion_site_symmetry_1
    _geom_torsion_site_symmetry_2
    _geom_torsion_site_symmetry_3
    _geom_torsion_site_symmetry_4
    _geom_torsion
    _geom_torsion_publ_flag
    C3 N1 C1 O1 . . . . -174.8(2) ?
    C9 N1 C1 O1 . . . . -5.8(4) ?
    C3 N1 C1 C2 . . . . 4.5(3) ?
    C9 N1 C1 C2 . . . . 173.5(2) ?
    O1 C1 C2 C10 . . . . -1.4(4) ?
    N1 C1 C2 C10 . . . . 179.30(19) ?
    O1 C1 C2 S1 . . . . 179.0(2) ?
    N1 C1 C2 S1 . . . . -0.3(2) ?
    C3 S1 C2 C10 . . . . 177.7(2) ?
    C3 S1 C2 C1 . . . . -2.71(16) ?
    C4 N2 C3 N1 . . . . -0.2(3) ?
    C4 N2 C3 S1 . . . . 178.6(2) ?
    C1 N1 C3 N2 . . . . 172.3(2) ?
    C9 N1 C3 N2 . . . . 0.2(3) ?
    C1 N1 C3 S1 . . . . -6.8(3) ?
    C9 N1 C3 S1 . . . . -178.84(14) ?
    C2 S1 C3 N2 . . . . -173.7(3) ?
    C2 S1 C3 N1 . . . . 5.20(17) ?
    C3 N2 C4 C5 . . . . -178.0(3) ?
    C3 N2 C4 C9 . . . . 0.1(3) ?
    C9 C4 C5 C6 . . . . 0.9(4) ?
    N2 C4 C5 C6 . . . . 178.8(2) ?
    C4 C5 C6 C7 . . . . 0.2(4) ?
    C5 C6 C7 C8 . . . . 0.0(4) ?
    C6 C7 C8 C9 . . . . -1.2(4) ?
    C7 C8 C9 N1 . . . . -178.4(2) ?
    C7 C8 C9 C4 . . . . 2.4(3) ?
    C3 N1 C9 C8 . . . . -179.5(2) ?
    C1 N1 C9 C8 . . . . 10.7(4) ?
    C3 N1 C9 C4 . . . . -0.1(2) ?
    C1 N1 C9 C4 . . . . -169.9(2) ?
    C5 C4 C9 C8 . . . . -2.3(3) ?
    N2 C4 C9 C8 . . . . 179.4(2) ?
    C5 C4 C9 N1 . . . . 178.3(2) ?
    N2 C4 C9 N1 . . . . 0.0(2) ?
    C1 C2 C10 C11 . . . . 179.5(2) ?
    S1 C2 C10 C11 . . . . -1.0(4) ?
    C2 C10 C11 C16 . . . . -179.5(2) ?
    C2 C10 C11 C12 . . . . -0.1(4) ?
    C16 C11 C12 C13 . . . . 0.1(4) ?
    C10 C11 C12 C13 . . . . -179.3(2) ?
    C11 C12 C13 C14 . . . . -0.4(5) ?
    C12 C13 C14 C15 . . . . -0.1(5) ?
    C13 C14 C15 C16 . . . . 1.0(4) ?
    C14 C15 C16 C11 . . . . -1.3(4) ?
    C12 C11 C16 C15 . . . . 0.8(4) ?
    C10 C11 C16 C15 . . . . -179.7(2) ?
loop_
    _geom_hbond_atom_site_label_D
    _geom_hbond_atom_site_label_H
    _geom_hbond_atom_site_label_A
    _geom_hbond_site_symmetry_A
    _geom_hbond_distance_DH
    _geom_hbond_distance_HA
    _geom_hbond_distance_DA
    _geom_hbond_angle_DHA
    _geom_hbond_publ_flag
    C12 H12A S1 . 0.93 2.56 3.262(3) 132 yes
_iucr_refine_instructions_details
;
TITL H1 in Pbca
CELL 1.54178  12.1721   7.7697  27.2200  90.000  90.000  90.000
ZERR    8.00   0.0005   0.0003   0.0008   0.000   0.000   0.000
LATT  1
SYMM 0.5-X, -Y, 0.5+Z
SYMM -X, 0.5+Y, 0.5-Z
SYMM 0.5+X, 0.5-Y, -Z
SFAC C H N O S
UNIT 128 80 16 8 8
TEMP 23.000
SIZE 0.04 0.652 0.772
L.S. 10
BOND $H
OMIT -4 135
ACTA
CONF
FMAP 2
PLAN 20
WGHT    0.055800    0.763400
FVAR       0.48674
S1    5    0.781255    0.015761    0.554734    11.00000    0.04862    0.05882 =
         0.04800   -0.00295   -0.01009    0.00836
O1    4    1.043289   -0.139941    0.622055    11.00000    0.04835    0.08198 =
         0.05218   -0.00572   -0.00823    0.01570
N1    3    0.892647    0.030724    0.635923    11.00000    0.04374    0.04426 =
         0.04416   -0.00069   -0.00525    0.00094
N2    3    0.729389    0.164121    0.644878    11.00000    0.05490    0.06091 =
         0.05086   -0.00332   -0.00491    0.01347
C1    1    0.958687   -0.076236    0.608023    11.00000    0.04368    0.04756 =
         0.04377    0.00019   -0.00178   -0.00190
C2    1    0.906103   -0.098912    0.558863    11.00000    0.04165    0.04652 =
         0.04377    0.00348   -0.00340   -0.00228
C3    1    0.794137    0.081379    0.615799    11.00000    0.04843    0.04514 =
         0.04744    0.00310   -0.00602    0.00402
C4    1    0.789283    0.170352    0.689462    11.00000    0.05302    0.04627 =
         0.04714    0.00288   -0.00129    0.00222
C5    1    0.759844    0.239130    0.734494    11.00000    0.05857    0.06127 =
         0.05419   -0.00216    0.00570    0.00758
AFIX  43
H5A   2    0.692363    0.293122    0.738877    11.00000   -1.20000
AFIX   0
C6    1    0.834032    0.224933    0.772733    11.00000    0.07084    0.06323 =
         0.04321   -0.00319    0.00598   -0.00129
AFIX  43
H6A   2    0.815602    0.269987    0.803294    11.00000   -1.20000
AFIX   0
C7    1    0.934970    0.145554    0.766817    11.00000    0.06560    0.06156 =
         0.04367   -0.00011   -0.00532   -0.00618
AFIX  43
H7A   2    0.982600    0.138713    0.793460    11.00000   -1.20000
AFIX   0
C8    1    0.966611    0.076323    0.722324    11.00000    0.04995    0.05267 =
         0.04921    0.00033   -0.00587   -0.00134
AFIX  43
H8A   2    1.034880    0.024757    0.717998    11.00000   -1.20000
AFIX   0
C9    1    0.891052    0.087976    0.684543    11.00000    0.04966    0.04091 =
         0.04127    0.00009    0.00058   -0.00300
C10   1    0.954831   -0.195736    0.524920    11.00000    0.04489    0.05199 =
         0.04463    0.00358   -0.00220    0.00016
AFIX  43
H10A  2    1.021315   -0.242963    0.535005    11.00000   -1.20000
AFIX   0
C11   1    0.923611   -0.241683    0.474920    11.00000    0.04725    0.04606 =
         0.04458    0.00157   -0.00095   -0.00492
C12   1    0.827531   -0.186604    0.451776    11.00000    0.05417    0.07160 =
         0.05187   -0.00824   -0.00515    0.00813
AFIX  43
H12A  2    0.778893   -0.114750    0.468317    11.00000   -1.20000
AFIX   0
C13   1    0.804483   -0.238707    0.404254    11.00000    0.06609    0.09028 =
         0.05778   -0.00987   -0.01585    0.00886
AFIX  43
H13A  2    0.740058   -0.202068    0.389155    11.00000   -1.20000
AFIX   0
C14   1    0.875690   -0.343911    0.379145    11.00000    0.07833    0.07152 =
         0.04780   -0.01038   -0.00787   -0.00337
AFIX  43
H14A  2    0.859428   -0.378370    0.347244    11.00000   -1.20000
AFIX   0
C15   1    0.970659   -0.397866    0.401228    11.00000    0.07724    0.06557 =
         0.05376   -0.00832    0.00626    0.00690
AFIX  43
H15A  2    1.019665   -0.467702    0.384207    11.00000   -1.20000
AFIX   0
C16   1    0.993362   -0.348508    0.448637    11.00000    0.05440    0.06056 =
         0.05110    0.00023   -0.00137    0.00491
AFIX  43
H16A  2    1.057375   -0.387918    0.463516    11.00000   -1.20000
HKLF 4 1 0 1 0 1 0 0 0 0 1
REM  H1 in Pbca
REM R1 =  0.0456 for   1912 Fo > 4sig(Fo)  and  0.0529 for all   2270 data
REM    181 parameters refined using      0 restraints
END
WGHT      0.0556      0.7654
REM Highest difference peak  0.447,  deepest hole -0.197,  1-sigma level  0.047
Q1    1   0.7833  0.0203  0.5899  11.00000  0.05    0.45
Q2    1   0.8564  0.0613  0.6215  11.00000  0.05    0.23
Q3    1   0.7806  0.0170  0.5188  11.00000  0.05    0.23
Q4    1   0.8525 -0.0191  0.5542  11.00000  0.05    0.22
Q5    1   0.8656 -0.2468  0.4675  11.00000  0.05    0.18
Q6    1   0.9227  0.0597  0.7045  11.00000  0.05    0.18
Q7    1   0.7666  0.1806  0.7102  11.00000  0.05    0.18
Q8    1   0.9197 -0.0935  0.5324  11.00000  0.05    0.18
Q9    1   0.9300  0.0043  0.6271  11.00000  0.05    0.17
Q10   1   0.8906 -0.1850  0.4598  11.00000  0.05    0.17
Q11   1   0.7353  0.1370  0.6228  11.00000  0.05    0.16
Q12   1   0.8210  0.2398  0.7398  11.00000  0.05    0.16
Q13   1   0.7724  0.2079  0.7695  11.00000  0.05    0.15
Q14   1   0.9373 -0.0698  0.5778  11.00000  0.05    0.14
Q15   1   0.8562  0.1633  0.6901  11.00000  0.05    0.14
Q16   1   0.7275 -0.0928  0.4800  11.00000  0.05    0.14
Q17   1   0.8218 -0.3430  0.3985  11.00000  0.05    0.14
Q18   1   0.8802 -0.3439  0.3400  11.00000  0.05    0.13
Q19   1   0.6548  0.1885  0.6407  11.00000  0.05    0.13
Q20   1   0.7419  0.1253  0.6768  11.00000  0.05    0.13
;
