# Supplementary material for: (Z)-2-Benzyl­idenebenzo[d]thia­zolo[3,2-a]imidazol-3(2H)-one
Source: Acta Crystallogr Sect E Struct Rep Online. 2012 Aug 15;68(Pt 9):o2705. doi: 10.1107/S1600536812035003 (PMC3435723; doi:10.1107/S1600536812035003)
Supplement: Supplementary file 2 [file e-68-o2705-Isup2.hkl]

# 
# h,k,l, Fc-squared, Fo-squared, sigma(Fo-squared) and status flag 
# 
data_I
_shelx_title ' H1 in Pbca' 
_shelx_refln_list_code          4 
_shelx_F_calc_maximum      200.76 
_exptl_crystal_F_000      1152.00 
_reflns_d_resolution_high  0.8349 
 
loop_ 
 _symmetry_equiv_pos_as_xyz 
 'x, y, z' 
 '-x+1/2, -y, z+1/2' 
 '-x, y+1/2, -z+1/2' 
 'x+1/2, -y+1/2, -z' 
 '-x, -y, -z' 
 'x-1/2, y, -z-1/2' 
 'x, -y-1/2, z-1/2' 
 '-x-1/2, y-1/2, z' 
 
_cell_length_a    12.1721 
_cell_length_b     7.7697 
_cell_length_c    27.2200 
_cell_angle_alpha  90.000 
_cell_angle_beta   90.000 
_cell_angle_gamma  90.000 
 
_shelx_F_squared_multiplier     1.000 
 
loop_ 
 _refln_index_h 
 _refln_index_k 
 _refln_index_l 
 _refln_F_squared_calc 
 _refln_F_squared_meas 
 _refln_F_squared_sigma 
 _refln_observed_status 
   2   0   0      125.01      144.85     17.44 o 
   4   0   0    22141.50    21357.05   2526.79 o 
   6   0   0     3513.69     3796.57    292.34 o 
   8   0   0      582.71      705.34     56.07 o 
  10   0   0      254.28      275.73     32.06 o 
  14   0   0        3.90        3.78      8.34 o 
   2   1   0     1372.59     1352.73    113.08 o 
   4   1   0      239.71      240.49     16.24 o 
   6   1   0      135.11      191.59     11.22 o 
   8   1   0        5.74       13.87      3.23 o 
  10   1   0      111.24      105.59      9.17 o 
  12   1   0       16.57       12.90      4.75 o 
  14   1   0       15.41       18.52      4.28 o 
   0   2   0     1737.49     1869.96    221.83 o 
   2   2   0      428.47      521.96     44.38 o 
   4   2   0       19.30       15.60      2.62 o 
   6   2   0     1170.03     1230.43     75.24 o 
   8   2   0      536.53      560.49     35.38 o 
  10   2   0      744.12      695.80     35.92 o 
  12   2   0      835.33      935.19     98.56 o 
  14   2   0       28.25       39.50      5.55 o 
   2   3   0     3651.54     3965.49    255.22 o 
   4   3   0        9.43       19.79      2.73 o 
   6   3   0     1004.73      934.36     58.60 o 
   8   3   0      745.29      731.76     39.10 o 
  10   3   0        3.58        2.34      3.64 o 
  12   3   0        4.08        4.16      6.74 o 
   0   4   0       24.93       31.39      5.82 o 
   2   4   0    11684.59    12593.30    809.14 o 
   4   4   0      103.87       92.38      8.77 o 
   6   4   0      302.08      297.57     23.89 o 
   8   4   0        1.03        4.07      3.22 o 
  10   4   0       42.38       44.55      4.73 o 
  12   4   0       11.75        9.59      4.65 o 
   2   5   0      470.61      454.04     71.40 o 
   4   5   0     2001.66     2192.97    168.98 o 
   6   5   0      125.55      124.75      7.95 o 
   8   5   0      315.56      340.19     23.53 o 
  10   5   0      540.99      580.69     53.49 o 
  12   5   0       11.27       18.09      6.93 o 
   4   6   0      520.50      513.84     39.66 o 
   6   6   0        0.71       -0.65      5.01 o 
   8   6   0      115.45      127.54      9.83 o 
  10   6   0        0.37       -0.97      3.73 o 
   4   7   0        3.63        1.16      7.79 o 
   6   7   0       96.95      105.73     12.77 o 
   8   7   0      394.56      419.08     43.87 o 
   6   8   0      109.02      118.79     13.97 o 
   1   1   1    10230.60    10437.38    617.02 o 
   2   1   1    23732.37    22600.97   1332.92 o 
   3   1   1     8242.95     8612.80    507.74 o 
   4   1   1      605.50      648.47     30.22 o 
   5   1   1      862.06      734.09     26.72 o 
   6   1   1      395.36      421.75     16.69 o 
   7   1   1     7003.97     7267.07    278.32 o 
   8   1   1      688.09      740.47     30.82 o 
   9   1   1      990.61      955.84     42.41 o 
  10   1   1      624.63      608.32     26.60 o 
  11   1   1      485.37      529.87     22.62 o 
  12   1   1       74.03       67.49      4.94 o 
  13   1   1       13.78       12.70      6.37 o 
  14   1   1        0.03        2.63      2.43 o 
   0   2   1     8475.17     8839.85    739.96 o 
   1   2   1     2991.73     3049.12    208.22 o 
   2   2   1     9684.46    10677.55    728.21 o 
   3   2   1      978.04     1071.58     62.97 o 
   4   2   1      130.44      135.16      6.21 o 
   5   2   1      391.93      353.90     17.83 o 
   6   2   1      603.91      657.24     25.53 o 
   7   2   1       15.88       11.69      2.28 o 
   8   2   1       15.44       14.20      3.01 o 
   9   2   1      146.49      140.92      6.13 o 
  10   2   1      218.90      198.13      8.71 o 
  11   2   1      472.29      461.85     20.62 o 
  12   2   1        2.95        1.69      3.72 o 
  13   2   1       95.31      114.98      7.11 o 
  14   2   1       18.00       27.14      3.12 o 
   1   3   1      140.92      154.30     13.78 o 
   2   3   1       58.03       63.84      4.12 o 
   3   3   1      932.52      993.87     45.50 o 
   4   3   1       65.03       69.29      3.74 o 
   5   3   1      917.61      920.64     40.90 o 
   6   3   1      202.71      165.12      8.50 o 
   7   3   1      366.24      334.22     16.74 o 
   8   3   1      146.37      144.60      6.91 o 
   9   3   1     3518.20     3574.84    121.02 o 
  10   3   1      199.75      190.11      8.05 o 
  11   3   1      209.14      236.68      8.38 o 
  12   3   1        2.97        4.81      4.27 o 
  13   3   1      213.40      285.55     21.48 o 
   0   4   1        7.80       10.46      3.10 o 
   1   4   1     1281.46     1330.40     51.08 o 
   2   4   1      994.61     1162.97     58.14 o 
   3   4   1       34.43       32.01      3.13 o 
   4   4   1      394.54      477.27     26.61 o 
   5   4   1       19.37       18.81      2.98 o 
   6   4   1        8.65       11.64      3.04 o 
   7   4   1      173.54      169.72      7.77 o 
   8   4   1      128.74      123.59      5.48 o 
   9   4   1      182.18      178.52      7.42 o 
  10   4   1      149.47      160.71      6.79 o 
  11   4   1       42.54       61.07      5.02 o 
  12   4   1       97.73      101.86      7.74 o 
  13   4   1       22.84       26.37      4.69 o 
   1   5   1      145.20      145.50     19.28 o 
   2   5   1       52.42       54.59      5.14 o 
   3   5   1      184.89      220.71     12.92 o 
   4   5   1      538.28      635.39     35.06 o 
   5   5   1     1104.65     1173.43     51.68 o 
   6   5   1        3.23        3.04      2.49 o 
   7   5   1      280.06      288.79     11.14 o 
   8   5   1      100.46       98.78      5.05 o 
   9   5   1       67.46       83.45      4.42 o 
  10   5   1        1.83       -1.27      3.01 o 
  11   5   1      149.35      189.97     10.95 o 
  12   5   1       80.93       91.92      9.23 o 
   1   6   1      107.59       77.74     14.05 o 
   2   6   1       44.70       46.15     11.48 o 
   3   6   1      343.45      330.49     28.11 o 
   4   6   1        0.44       -1.74      4.71 o 
   5   6   1       15.41       15.88      4.44 o 
   6   6   1        0.47       -2.45      3.72 o 
   7   6   1      422.94      414.66     18.35 o 
   8   6   1       14.83       11.62      3.10 o 
   9   6   1      105.83       94.08      6.39 o 
  10   6   1        9.76        9.50      2.78 o 
  11   6   1       41.43       36.84      3.52 o 
   3   7   1       67.44       65.62     14.62 o 
   4   7   1       30.87       33.30      6.50 o 
   5   7   1       35.19       39.35      5.90 o 
   6   7   1       42.37       34.42      4.97 o 
   7   7   1       51.09       43.73      4.52 o 
   8   7   1       79.41       76.56      7.46 o 
   9   7   1       32.01       40.60      4.53 o 
   4   8   1       19.40       11.31      6.33 o 
   5   8   1       73.02       84.19     10.57 o 
   6   8   1       61.10       65.44      6.29 o 
   7   8   1       12.97       12.04      3.11 o 
   0   0   2     5777.31     4805.07    568.59 o 
   1   0   2    19994.03    18698.89   1564.03 o 
   2   0   2     1148.73     1044.09     87.66 o 
   3   0   2     8180.73     7848.62    510.11 o 
   4   0   2     1498.53     1413.23     92.33 o 
   5   0   2     3690.72     3590.22    196.26 o 
   6   0   2        4.07        7.56      1.81 o 
   7   0   2     6002.06     6510.65    354.05 o 
   8   0   2      349.07      361.78     21.23 o 
   9   0   2      383.25      392.87     25.89 o 
  10   0   2      417.50      434.34     33.84 o 
  11   0   2      753.92      661.44     49.88 o 
  12   0   2       29.95       43.47     10.12 o 
  13   0   2       95.68       79.33      9.66 o 
  14   0   2      193.52      206.34     17.32 o 
   1   1   2     1390.75     1224.67     73.00 o 
   2   1   2    32061.04    30479.85   2544.91 o 
   3   1   2     7231.55     7719.54    455.79 o 
   4   1   2     1007.64     1017.02     52.48 o 
   5   1   2      513.85      510.94     18.74 o 
   6   1   2     2264.46     2463.90     88.88 o 
   7   1   2      107.65       98.59      4.69 o 
   8   1   2       49.17       51.91      3.56 o 
   9   1   2      603.71      641.32     28.88 o 
  10   1   2      105.53      105.99      6.00 o 
  11   1   2      289.46      290.03     13.03 o 
  12   1   2        0.82        1.56      3.78 o 
  13   1   2        4.59        7.92      6.25 o 
  14   1   2       15.12       13.51      3.09 o 
   0   2   2     2651.07     2650.35    222.08 o 
   1   2   2    21141.29    21967.84   1298.24 o 
   2   2   2    27149.28    28534.83   1685.75 o 
   3   2   2      766.37      897.87     53.54 o 
   4   2   2     2702.52     2793.89    115.81 o 
   5   2   2       38.12       32.58      2.47 o 
   6   2   2      434.29      355.93     14.36 o 
   7   2   2        0.18        0.33      2.02 o 
   8   2   2      175.01      175.71      8.60 o 
   9   2   2      241.43      238.87     10.08 o 
  10   2   2       26.00       17.48      3.11 o 
  11   2   2      531.04      528.35     24.70 o 
  12   2   2       50.58       49.83      5.15 o 
  13   2   2       15.21       23.48      3.75 o 
  14   2   2      122.92      138.68      8.44 o 
   1   3   2      264.73      269.00     12.66 o 
   2   3   2      117.23      114.52      5.62 o 
   3   3   2      456.81      507.04     25.28 o 
   4   3   2     3061.73     3573.16    177.11 o 
   5   3   2       91.37       94.15      5.10 o 
   6   3   2      520.28      535.65     25.97 o 
   7   3   2      117.99      115.99      6.74 o 
   8   3   2      111.52      116.55      5.66 o 
   9   3   2      751.61      770.53     26.71 o 
  10   3   2      109.77       99.24      4.33 o 
  11   3   2        0.48       -1.69      2.37 o 
  12   3   2      193.85      219.49     14.52 o 
  13   3   2        4.89        7.68      4.06 o 
   0   4   2     1543.17     1572.00    120.65 o 
   1   4   2      147.47      169.17     17.97 o 
   2   4   2      249.97      265.17     13.87 o 
   3   4   2      210.33      228.01     13.30 o 
   4   4   2      219.58      222.75     14.59 o 
   5   4   2      493.66      536.84     26.06 o 
   6   4   2      712.85      793.99     38.82 o 
   7   4   2        3.35        2.59      2.43 o 
   8   4   2      313.37      330.47     12.44 o 
   9   4   2      371.13      384.45     14.72 o 
  10   4   2       32.86       34.21      3.34 o 
  11   4   2       23.52       26.13      3.54 o 
  12   4   2      225.35      271.97     16.65 o 
  13   4   2       19.79       26.20      4.58 o 
   1   5   2      357.52      317.53     20.13 o 
   2   5   2       26.77       39.84      5.10 o 
   3   5   2      143.45      162.98     10.70 o 
   4   5   2      182.97      200.66     12.67 o 
   5   5   2       51.59       59.07      4.85 o 
   6   5   2      172.76      174.39      8.01 o 
   7   5   2      927.12      957.02     37.11 o 
   8   5   2       43.41       48.87      3.80 o 
   9   5   2      128.34      142.06      6.55 o 
  10   5   2       26.41       36.12      5.41 o 
  11   5   2       33.35       41.74      3.99 o 
  12   5   2        5.02        8.71      3.68 o 
   0   6   2      528.97      441.87     48.54 o 
   1   6   2      214.07      155.01     20.69 o 
   2   6   2      336.74      306.82     24.80 o 
   3   6   2     1368.83     1339.16     72.22 o 
   4   6   2      371.40      369.92     20.95 o 
   5   6   2       97.82       99.30      7.48 o 
   6   6   2       89.01       88.21      6.40 o 
   7   6   2       65.07       69.13      5.39 o 
   8   6   2      181.36      168.28      9.59 o 
   9   6   2       20.05       12.91      3.27 o 
  10   6   2       13.19       16.06      3.52 o 
  11   6   2        7.62        4.98      2.69 o 
   2   7   2      165.48      162.29     22.69 o 
   3   7   2      139.62      160.76     19.71 o 
   4   7   2        0.33        3.28      6.27 o 
   5   7   2       11.10       11.51      4.33 o 
   6   7   2       25.63       28.93      4.42 o 
   7   7   2       13.66       21.67      4.59 o 
   8   7   2      186.97      197.42     12.84 o 
   9   7   2       43.64       41.33      4.46 o 
   4   8   2       22.04       20.53      6.73 o 
   5   8   2       54.72       45.81      7.49 o 
   6   8   2       40.96       35.13      4.50 o 
   7   8   2       60.14       62.12      5.71 o 
   1   1   3     3686.06     3545.50    241.15 o 
   2   1   3     4403.29     4268.99    291.71 o 
   3   1   3     1535.47     1615.20     94.92 o 
   4   1   3     1511.67     1485.60     76.65 o 
   5   1   3     1350.41     1345.55     48.63 o 
   6   1   3      910.28      920.97     33.40 o 
   7   1   3      530.02      490.38     20.66 o 
   8   1   3     2880.93     2968.30    128.43 o 
   9   1   3       34.01       51.45      9.06 o 
  10   1   3     1200.04     1179.93     49.37 o 
  11   1   3      105.26       98.85      5.82 o 
  12   1   3       14.73       13.73      4.16 o 
  13   1   3      315.69      346.52     23.74 o 
  14   1   3       34.06       43.23      3.82 o 
   0   2   3    32466.70    33433.91   2796.39 o 
   1   2   3    18350.99    20551.41   1213.06 o 
   2   2   3    40303.25    40061.53   2366.27 o 
   3   2   3     1241.86     1314.41     67.86 o 
   4   2   3      432.73      503.67     22.64 o 
   5   2   3      893.79     1015.77     45.95 o 
   6   2   3       24.06       36.00      2.61 o 
   7   2   3       66.79       82.73      5.15 o 
   8   2   3        0.69        2.41      2.57 o 
   9   2   3       13.65       16.49      2.93 o 
  10   2   3      308.29      328.25     14.98 o 
  11   2   3      198.76      200.80     12.09 o 
  12   2   3       31.33       27.59      3.89 o 
  13   2   3        0.07        1.94      3.28 o 
  14   2   3       89.93      101.35      8.92 o 
   1   3   3      851.48      937.52     43.19 o 
   2   3   3     4370.05     4825.42    273.22 o 
   3   3   3      205.12      233.06     13.43 o 
   4   3   3     1889.25     1998.55     98.54 o 
   5   3   3     2592.37     2921.03    129.04 o 
   6   3   3     3977.96     4083.79    180.55 o 
   7   3   3      266.19      269.90     13.97 o 
   8   3   3     1134.66     1144.23     46.21 o 
   9   3   3      198.45      198.73      7.23 o 
  10   3   3      185.26      205.18      7.60 o 
  11   3   3       40.25       39.70      3.04 o 
  12   3   3      239.52      327.12     20.89 o 
  13   3   3       14.55       29.67      5.17 o 
   0   4   3      271.03      273.55     23.40 o 
   1   4   3      751.33      799.57     39.67 o 
   2   4   3     1133.80     1213.59     66.26 o 
   3   4   3     1143.53     1211.20     60.34 o 
   4   4   3       32.44       48.41      4.16 o 
   5   4   3      648.11      712.19     34.61 o 
   6   4   3       10.63       21.99      3.72 o 
   7   4   3      358.11      333.59     12.07 o 
   8   4   3        9.02        9.42      2.39 o 
   9   4   3       38.76       47.68      3.45 o 
  10   4   3      133.66      135.93      6.42 o 
  11   4   3       17.02       14.54      3.63 o 
  12   4   3       48.06       66.02      8.02 o 
  13   4   3       75.03       82.67      7.60 o 
   1   5   3      711.12      721.62     45.17 o 
   2   5   3       59.25       83.88     10.95 o 
   3   5   3       54.93       59.59      6.46 o 
   4   5   3        1.95       27.71     15.29 o 
   5   5   3      298.57      293.00     12.11 o 
   6   5   3       81.11       74.50      5.81 o 
   7   5   3      235.20      232.27     10.87 o 
   8   5   3      251.32      251.51     11.41 o 
   9   5   3        0.59        2.39      2.63 o 
  10   5   3      324.11      361.57     20.14 o 
  11   5   3      167.89      175.48      9.87 o 
  12   5   3      142.60      170.07     16.98 o 
   0   6   3     1571.69     1445.49    148.28 o 
   1   6   3       26.41       12.13      6.53 o 
   2   6   3        0.90        1.23      5.63 o 
   3   6   3      150.76      155.83     12.15 o 
   4   6   3        4.70        5.78      4.72 o 
   5   6   3        0.07        3.17      4.13 o 
   6   6   3       58.20       57.04      5.79 o 
   7   6   3        8.73        7.98      3.57 o 
   8   6   3        8.54        6.70      3.33 o 
   9   6   3        2.69        1.56      3.16 o 
  10   6   3      132.15      146.96      9.81 o 
  11   6   3        5.41        6.08      3.84 o 
   2   7   3       17.85       13.20     12.01 o 
   3   7   3      115.22      113.50     10.33 o 
   4   7   3      340.65      333.13     32.12 o 
   5   7   3       21.71       19.10      4.27 o 
   6   7   3       13.84       13.67      4.53 o 
   7   7   3       70.26       64.90      5.57 o 
   8   7   3       45.64       48.63      4.59 o 
   9   7   3      105.35      122.46      8.37 o 
   3   8   3        9.48        1.67      7.10 o 
   4   8   3        2.37        6.02      6.33 o 
   5   8   3       19.92       24.97      6.13 o 
   6   8   3       45.14       50.31      7.56 o 
   7   8   3        0.23       -1.29      3.02 o 
   0   0   4     3733.28     4059.65    480.63 o 
   1   0   4      311.94      361.63     30.39 o 
   2   0   4       77.04       71.90      5.05 o 
   3   0   4      556.42      572.08     37.42 o 
   4   0   4      210.21      227.12     15.19 o 
   5   0   4      771.92      694.67     34.04 o 
   6   0   4        1.42        0.88      1.95 o 
   7   0   4       49.14       50.81      4.18 o 
   8   0   4      426.55      493.70     40.92 o 
   9   0   4      121.48      119.60     10.08 o 
  10   0   4      167.87      171.38     15.79 o 
  11   0   4        2.06        3.56      6.10 o 
  12   0   4      672.01      767.67     61.61 o 
  13   0   4      335.58      344.83     27.29 o 
  14   0   4       94.28       88.31      8.53 o 
   1   1   4     1185.10     1135.88     77.18 o 
   2   1   4     1151.82     1105.78     76.63 o 
   3   1   4     1058.58     1137.46     58.55 o 
   4   1   4     3274.67     3589.89    150.07 o 
   5   1   4     2976.39     3092.05    118.75 o 
   6   1   4       15.06       13.36      1.85 o 
   7   1   4       65.11       95.78      5.21 o 
   8   1   4       25.36       19.22      2.91 o 
   9   1   4       86.45       80.42      5.50 o 
  10   1   4      145.94      155.49      7.68 o 
  11   1   4      152.21      140.84      7.36 o 
  12   1   4       21.45       22.15      4.47 o 
  13   1   4      125.39      133.01      7.67 o 
  14   1   4       22.09       28.46      3.42 o 
   0   2   4    12094.40    12754.99   1064.04 o 
   1   2   4    20175.80    21099.20   1243.43 o 
   2   2   4     1384.31     1351.63     93.63 o 
   3   2   4    11617.20    12026.57    775.80 o 
   4   2   4      559.32      624.53     27.91 o 
   5   2   4     2509.04     2620.78    116.25 o 
   6   2   4      305.47      372.87     15.77 o 
   7   2   4       82.05       56.72      3.71 o 
   8   2   4       42.14       57.07      4.28 o 
   9   2   4      419.31      409.80     18.14 o 
  10   2   4       30.87       26.47      3.48 o 
  11   2   4       96.97       98.98      7.42 o 
  12   2   4       63.44       80.31      6.50 o 
  13   2   4      191.48      243.46     15.50 o 
  14   2   4       29.95       46.68      5.21 o 
   1   3   4     2508.15     2737.14    123.97 o 
   2   3   4       26.35       27.29      2.43 o 
   3   3   4      752.36      808.48     44.14 o 
   4   3   4     4839.58     5343.60    263.61 o 
   5   3   4     2182.51     2388.28    104.86 o 
   6   3   4      271.06      283.32     13.67 o 
   7   3   4        9.46       11.85      2.77 o 
   8   3   4      571.54      594.95     21.89 o 
   9   3   4       48.15       57.40      3.30 o 
  10   3   4        3.37        3.04      2.23 o 
  11   3   4      231.27      243.64      9.19 o 
  12   3   4        7.42       17.94      4.58 o 
  13   3   4       31.24       37.05      5.18 o 
   0   4   4     5022.32     4881.98    382.67 o 
   1   4   4     2302.04     2279.57    111.86 o 
   2   4   4      166.00      174.95     10.41 o 
   3   4   4     2749.90     2833.48    140.89 o 
   4   4   4      815.67      865.27     43.07 o 
   5   4   4      245.93      281.06     15.18 o 
   6   4   4       31.12       31.73      3.77 o 
   7   4   4       13.02       12.86      2.49 o 
   8   4   4       17.96       17.36      2.66 o 
   9   4   4      134.91      151.48      6.45 o 
  10   4   4      163.17      167.18      8.09 o 
  11   4   4      237.87      223.34     11.48 o 
  12   4   4       30.43       34.13      8.61 o 
  13   4   4      109.71      115.30      9.49 o 
   1   5   4      266.39      296.07     17.41 o 
   2   5   4      262.01      302.51     20.67 o 
   3   5   4     1095.25     1167.14     88.71 o 
   4   5   4       31.94       24.41      4.86 o 
   5   5   4      258.80      294.28     11.37 o 
   6   5   4      601.22      610.09     22.46 o 
   7   5   4      747.46      772.12     35.01 o 
   8   5   4      698.38      676.19     27.61 o 
   9   5   4       10.01       16.65      2.92 o 
  10   5   4       12.96       11.95      2.99 o 
  11   5   4       19.08       25.33      3.44 o 
  12   5   4        5.72        9.54      4.41 o 
   0   6   4       43.65       37.94      6.94 o 
   1   6   4      237.73      223.78     14.71 o 
   2   6   4        7.28       10.60      4.73 o 
   3   6   4       19.82       14.06      5.67 o 
   4   6   4       68.52       71.95      6.77 o 
   5   6   4      407.77      425.46     21.24 o 
   6   6   4      118.40      104.07      6.71 o 
   7   6   4       47.32       48.17      4.97 o 
   8   6   4      206.87      197.60     11.55 o 
   9   6   4       12.52       10.84      3.27 o 
  10   6   4       24.53       27.45      3.52 o 
  11   6   4       12.44       17.71      4.17 o 
   1   7   4       20.58       10.43      7.42 o 
   2   7   4       16.77       13.06      5.89 o 
   3   7   4      103.73      102.93      9.18 o 
   4   7   4       23.66       24.25      5.42 o 
   5   7   4        5.20        9.64      4.23 o 
   6   7   4        0.65        3.42      3.79 o 
   7   7   4       16.88       26.23      3.94 o 
   8   7   4       83.92       86.61      6.62 o 
   9   7   4      109.57      123.22      8.26 o 
   3   8   4      141.92      134.73     16.58 o 
   4   8   4        7.67        4.89      6.24 o 
   5   8   4        2.11        3.62      5.68 o 
   6   8   4       62.42       51.09      7.95 o 
   7   8   4       16.77       11.20      4.56 o 
   1   1   5       30.32       58.29      9.93 o 
   2   1   5      236.62      229.73     17.04 o 
   3   1   5      163.06      192.39     10.23 o 
   4   1   5       90.26       69.67      3.13 o 
   5   1   5       19.64       22.42      2.01 o 
   6   1   5     9860.16    10530.91    396.36 o 
   7   1   5      789.27      834.10     37.34 o 
   8   1   5      771.56      742.41     33.29 o 
   9   1   5       54.85       45.86      4.10 o 
  10   1   5      779.74      785.81     32.93 o 
  11   1   5       20.07       25.30      3.84 o 
  12   1   5      487.25      536.41     28.97 o 
  13   1   5        2.09       -0.12      3.15 o 
  14   1   5      108.55      107.83      6.91 o 
   0   2   5       16.42       43.33      4.36 o 
   1   2   5      438.33      438.73     30.54 o 
   2   2   5      266.21      248.09     17.80 o 
   3   2   5      661.45      720.42     63.63 o 
   4   2   5      123.89      146.53      7.05 o 
   5   2   5      376.34      394.89     18.32 o 
   6   2   5      441.83      519.27     21.49 o 
   7   2   5      379.48      410.82     17.66 o 
   8   2   5      798.93      817.69     37.28 o 
   9   2   5       35.51       32.77      3.78 o 
  10   2   5      695.67      704.05     29.49 o 
  11   2   5       20.52        9.48      3.80 o 
  12   2   5       65.36       76.06      6.25 o 
  13   2   5       32.26       37.50      4.34 o 
  14   2   5        2.75       12.24      5.00 o 
   1   3   5       85.03       91.04      5.14 o 
   2   3   5       63.23       73.86      5.52 o 
   3   3   5     1103.68     1150.22     62.79 o 
   4   3   5     7202.66     7461.00    404.70 o 
   5   3   5       21.97       36.53      5.19 o 
   6   3   5      215.14      201.63      9.90 o 
   7   3   5      100.11      117.65      7.26 o 
   8   3   5      787.41      786.91     28.77 o 
   9   3   5      546.48      549.51     19.29 o 
  10   3   5      144.91      149.47      6.13 o 
  11   3   5       48.43       52.34      3.90 o 
  12   3   5      106.38      112.82     10.24 o 
  13   3   5        0.20       -0.88      3.62 o 
   0   4   5       10.99       34.27      4.90 o 
   1   4   5       26.96       30.95      3.17 o 
   2   4   5       57.89       61.45      4.77 o 
   3   4   5     3467.94     3881.58    219.86 o 
   4   4   5     4504.90     4753.23    236.11 o 
   5   4   5      177.35      219.57     11.38 o 
   6   4   5        7.39       11.82      3.90 o 
   7   4   5      103.56      105.67      6.01 o 
   8   4   5        0.04        0.67      2.76 o 
   9   4   5      344.71      328.75     13.42 o 
  10   4   5       29.50       24.17      2.95 o 
  11   4   5       11.01       10.61      3.15 o 
  12   4   5      156.25      167.88     11.51 o 
   1   5   5        1.21       19.61     10.65 o 
   2   5   5        0.74        1.25      4.96 o 
   3   5   5       10.89       19.54      4.91 o 
   4   5   5     1032.40     1033.19     80.13 o 
   5   5   5       58.56       54.94      3.93 o 
   6   5   5     1049.11      978.25     36.51 o 
   7   5   5      245.50      227.56     10.60 o 
   8   5   5      276.46      287.17     15.23 o 
   9   5   5       70.58       81.68      4.72 o 
  10   5   5      430.76      497.45     23.28 o 
  11   5   5       18.95       26.14      6.71 o 
  12   5   5      220.90      212.61     49.40 o 
   0   6   5      290.38      284.99     21.57 o 
   1   6   5        3.75        4.47      4.71 o 
   2   6   5      679.22      692.00     40.92 o 
   3   6   5        0.05        0.71      4.34 o 
   4   6   5      186.55      215.12     12.09 o 
   5   6   5       80.10       76.15      4.97 o 
   6   6   5       49.62       39.90      4.12 o 
   7   6   5       73.61       77.31      5.23 o 
   8   6   5        2.69        4.09      3.58 o 
   9   6   5       18.15       15.09      3.46 o 
  10   6   5       89.33      106.02      7.33 o 
   1   7   5       66.66       65.09      6.95 o 
   2   7   5       50.37       41.05      6.42 o 
   3   7   5      154.23      172.61     12.69 o 
   4   7   5       74.46       80.58      8.40 o 
   5   7   5       75.52       79.21      7.73 o 
   6   7   5      375.73      391.22     24.15 o 
   7   7   5        1.16       -1.25      3.29 o 
   8   7   5      219.09      265.58     16.37 o 
   9   7   5        1.18        4.87      2.62 o 
   2   8   5       26.92       22.58      9.99 o 
   3   8   5      141.82      122.59     17.73 o 
   4   8   5        2.48       -2.71      4.46 o 
   5   8   5        2.75        6.20      4.18 o 
   6   8   5       25.93       24.18      4.25 o 
   7   8   5       45.00       34.20      6.06 o 
   0   0   6    27609.82    30806.58   3644.42 o 
   1   0   6     3887.07     3657.22    243.23 o 
   2   0   6       94.79       87.46      7.90 o 
   3   0   6      278.93      261.19     17.07 o 
   4   0   6     5778.58     5995.77    326.53 o 
   5   0   6     5472.27     5469.68    261.70 o 
   6   0   6      530.85      656.37     35.62 o 
   7   0   6       17.96       14.61      3.53 o 
   8   0   6      258.72      354.83     34.41 o 
   9   0   6      332.84      332.05     22.68 o 
  10   0   6       38.45       35.96     11.46 o 
  11   0   6      789.45      800.14     85.51 o 
  12   0   6        4.30        1.44      4.26 o 
  13   0   6      304.83      288.68     18.66 o 
  14   0   6        3.36        4.17      4.35 o 
   1   1   6      666.62      746.14     36.64 o 
   2   1   6        6.96       10.09      1.44 o 
   3   1   6     1596.85     1458.80     81.63 o 
   4   1   6      744.80      834.68     34.12 o 
   5   1   6     1814.65     1938.21     79.17 o 
   6   1   6      282.03      307.26     13.15 o 
   7   1   6      407.66      434.95     18.33 o 
   8   1   6        2.14        4.18      3.10 o 
   9   1   6       48.99       57.12      6.46 o 
  10   1   6       14.01       13.10      3.44 o 
  11   1   6       53.68       48.00      4.54 o 
  12   1   6      328.89      334.14     19.01 o 
  13   1   6       44.55       42.70      3.82 o 
  14   1   6       10.63       12.47      2.83 o 
   0   2   6      607.22      610.18     50.66 o 
   1   2   6     3009.36     3064.94    208.49 o 
   2   2   6      727.99      779.17     43.81 o 
   3   2   6     1671.31     1687.93     94.44 o 
   4   2   6     2164.19     2228.42     98.59 o 
   5   2   6       78.98       81.43      5.07 o 
   6   2   6      437.67      525.26     22.11 o 
   7   2   6        5.48       13.49      2.52 o 
   8   2   6       81.47       81.46      7.33 o 
   9   2   6      198.63      190.66      8.69 o 
  10   2   6       12.28       13.38      3.43 o 
  11   2   6       28.04       29.43      3.62 o 
  12   2   6      149.61      142.95      9.99 o 
  13   2   6       17.22       20.48      3.36 o 
   1   3   6      618.54      635.48     31.51 o 
   2   3   6     1396.46     1585.97     89.98 o 
   3   3   6      671.97      740.73     37.16 o 
   4   3   6     2336.52     2666.96    132.36 o 
   5   3   6     1482.99     1572.81     70.52 o 
   6   3   6      387.94      415.49     20.68 o 
   7   3   6       63.13       74.25      5.32 o 
   8   3   6        6.78        9.30      2.47 o 
   9   3   6      166.06      164.98      6.58 o 
  10   3   6        0.98       -0.84      2.38 o 
  11   3   6      341.23      368.57     15.98 o 
  12   3   6       14.10       24.43      5.28 o 
  13   3   6       94.85      108.66      6.50 o 
   0   4   6      231.97      249.00     20.96 o 
   1   4   6      561.62      509.19     27.43 o 
   2   4   6     7764.31     8650.73    557.74 o 
   3   4   6    10192.86    10737.84    689.27 o 
   4   4   6      567.48      630.49     36.13 o 
   5   4   6      451.84      470.47     21.96 o 
   6   4   6        4.87       25.01      9.68 o 
   7   4   6        2.45        5.74      2.64 o 
   8   4   6       90.15       90.08      4.78 o 
   9   4   6        2.91        2.52      2.50 o 
  10   4   6       11.04       14.70      2.72 o 
  11   4   6       16.30       19.35      4.22 o 
  12   4   6       21.72       29.63      4.79 o 
   1   5   6        1.49        1.91      3.14 o 
   2   5   6        7.09        7.64      5.54 o 
   3   5   6       22.70       26.49      5.69 o 
   4   5   6      239.28      241.65     17.35 o 
   5   5   6      254.31      256.77     11.22 o 
   6   5   6       38.53       47.19      3.76 o 
   7   5   6      151.50      150.89      7.76 o 
   8   5   6        5.77        4.44      2.80 o 
   9   5   6       10.86       11.23      2.72 o 
  10   5   6        3.99        5.87      3.13 o 
  11   5   6       44.76       38.85      6.99 o 
  12   5   6        7.71       10.58      5.69 o 
   0   6   6      223.32      238.57     19.51 o 
   1   6   6      469.10      446.59     29.63 o 
   2   6   6       19.06       22.75      5.01 o 
   3   6   6      416.86      380.85     21.05 o 
   4   6   6      181.83      185.78     11.58 o 
   5   6   6      145.39      137.38      6.77 o 
   6   6   6       27.91       24.79      3.44 o 
   7   6   6       92.75       93.86      6.01 o 
   8   6   6       12.68        8.95      3.24 o 
   9   6   6       21.33       19.78      3.76 o 
  10   6   6        8.08        8.28      3.02 o 
   1   7   6       12.16        7.89      5.17 o 
   2   7   6       11.48       10.51      4.63 o 
   3   7   6      215.09      218.72     13.10 o 
   4   7   6        7.61       15.85      4.48 o 
   5   7   6      914.78      938.69     56.42 o 
   6   7   6       23.05       30.47      4.61 o 
   7   7   6       83.92       93.65      7.09 o 
   8   7   6        4.77        4.76      2.95 o 
   9   7   6       59.15       71.80     13.39 o 
   2   8   6       99.90       88.13      8.88 o 
   3   8   6      231.69      222.57     29.27 o 
   4   8   6       51.24       50.01      6.44 o 
   5   8   6       13.93       12.81      4.29 o 
   6   8   6       20.97       20.92      4.17 o 
   1   1   7       49.79       39.57      2.18 o 
   2   1   7        1.11       19.75      7.42 o 
   3   1   7     2833.95     2783.73    159.48 o 
   4   1   7      745.44      731.20     30.39 o 
   5   1   7     2159.74     2282.00     93.25 o 
   6   1   7      127.78       93.41      5.65 o 
   7   1   7     1496.35     1600.20     64.51 o 
   8   1   7     1574.08     1587.94     74.70 o 
   9   1   7      861.81      891.05     44.41 o 
  10   1   7      247.88      224.98      9.95 o 
  11   1   7      328.53      326.97     18.63 o 
  12   1   7       53.68       60.76      4.77 o 
  13   1   7      133.46      148.10      8.15 o 
  14   1   7       20.39       19.70      3.39 o 
   0   2   7     3867.57     3901.56    328.59 o 
   1   2   7     3655.88     3752.26    185.66 o 
   2   2   7        1.70        9.56      3.00 o 
   3   2   7      783.64      855.20     49.57 o 
   4   2   7       27.72       36.42      2.84 o 
   5   2   7        4.82       14.33      2.05 o 
   6   2   7       17.45       17.52      2.47 o 
   7   2   7      304.93      368.39     15.70 o 
   8   2   7        3.11        6.66      3.15 o 
   9   2   7       69.29       63.19      3.88 o 
  10   2   7       42.42       40.49      3.96 o 
  11   2   7       69.29       68.95      4.84 o 
  12   2   7      236.88      231.53     14.57 o 
  13   2   7        7.12        7.41      2.74 o 
   1   3   7      840.18      858.37     42.08 o 
   2   3   7      432.39      394.12     22.93 o 
   3   3   7     2132.32     2319.18    132.49 o 
   4   3   7     2047.65     1978.70     98.23 o 
   5   3   7     1865.79     1986.81     89.94 o 
   6   3   7        2.27       21.44      9.09 o 
   7   3   7      285.89      272.90     13.15 o 
   8   3   7      451.81      433.58     15.72 o 
   9   3   7       11.28       11.20      2.48 o 
  10   3   7        5.76        5.18      2.51 o 
  11   3   7      205.38      199.04      9.39 o 
  12   3   7      103.03      107.59      9.77 o 
  13   3   7       37.94       46.95      4.53 o 
   0   4   7      303.70      332.29     39.90 o 
   1   4   7      654.61      704.08     38.42 o 
   2   4   7     1215.69     1319.61     86.33 o 
   3   4   7      298.10      303.84     20.67 o 
   4   4   7      343.18      354.34     21.52 o 
   5   4   7       90.08       88.10      6.62 o 
   6   4   7       21.44       30.26      3.29 o 
   7   4   7      283.45      271.32     11.18 o 
   8   4   7        2.65        4.53      2.74 o 
   9   4   7      119.45      111.99      5.30 o 
  10   4   7       87.49       78.49      4.39 o 
  11   4   7        1.18        7.93      3.73 o 
  12   4   7       19.58       31.10      4.09 o 
   1   5   7      215.19      245.42     14.69 o 
   2   5   7        1.06        5.77      4.45 o 
   3   5   7      254.63      282.00     19.56 o 
   4   5   7       98.79      102.68      6.56 o 
   5   5   7     1456.23     1309.09     50.89 o 
   6   5   7     2711.01     2693.25    103.54 o 
   7   5   7      414.69      407.17     17.86 o 
   8   5   7        3.17        0.90      2.74 o 
   9   5   7      132.58      141.15      7.60 o 
  10   5   7      403.78      436.94     23.32 o 
  11   5   7      194.41      211.61     28.76 o 
   0   6   7        2.34        9.22      8.00 o 
   1   6   7       94.00       92.95      7.48 o 
   2   6   7      146.78      143.82     12.61 o 
   3   6   7       25.05       15.57      4.29 o 
   4   6   7        7.57        6.36      2.90 o 
   5   6   7      434.28      418.25     17.59 o 
   6   6   7        1.18        4.41      2.81 o 
   7   6   7       15.40       15.16      3.27 o 
   8   6   7       20.93       18.54      3.40 o 
   9   6   7        6.25        6.89      3.21 o 
  10   6   7       82.60       72.44     14.77 o 
   1   7   7       65.87       60.41      8.28 o 
   2   7   7       21.31       10.85      4.32 o 
   3   7   7      360.86      357.73     22.83 o 
   4   7   7      117.66      106.44      7.44 o 
   5   7   7      130.14      144.93     10.45 o 
   6   7   7      610.73      659.99     48.18 o 
   7   7   7      118.22      133.39      9.52 o 
   8   7   7        1.36       -0.07      2.80 o 
   9   7   7       57.86       67.85     10.13 o 
   0   8   7       83.66       60.50      9.91 o 
   1   8   7        8.84        4.31      5.67 o 
   2   8   7      479.45      449.53     33.79 o 
   3   8   7      170.98      167.67     14.30 o 
   4   8   7       53.63       54.54      6.90 o 
   5   8   7       15.90        7.45      4.00 o 
   6   8   7        0.93       -0.01      3.56 o 
   0   0   8     2260.53     2628.29    311.70 o 
   1   0   8     6995.14     5817.23    377.50 o 
   2   0   8     9615.97     8574.99    560.13 o 
   3   0   8        9.95        5.49      1.90 o 
   4   0   8      221.93      203.83     14.67 o 
   5   0   8       64.52       46.13      4.16 o 
   6   0   8      119.29      173.77     11.78 o 
   7   0   8        8.35        7.52      4.39 o 
   8   0   8      210.53      240.46     50.11 o 
   9   0   8       62.90       70.55     12.58 o 
  10   0   8     1973.89     1972.21    202.52 o 
  11   0   8      112.24      126.49     10.93 o 
  12   0   8       45.27       44.03      5.95 o 
  13   0   8      119.56      103.13     10.38 o 
  14   0   8      331.86      330.27     35.55 o 
   1   1   8      491.48      529.33     31.02 o 
   2   1   8       12.51       11.22      1.24 o 
   3   1   8      285.18      261.65     17.28 o 
   4   1   8      492.12      490.65     20.76 o 
   5   1   8     1316.08     1485.51     61.08 o 
   6   1   8      141.71      150.45      7.20 o 
   7   1   8      134.77      135.99      7.12 o 
   8   1   8      391.26      392.74     30.34 o 
   9   1   8      341.50      345.85     15.08 o 
  10   1   8      200.74      187.49      8.78 o 
  11   1   8      306.85      311.89     16.37 o 
  12   1   8       10.78       13.88      3.43 o 
  13   1   8       81.80       86.79      5.66 o 
  14   1   8       20.91       14.04      3.14 o 
   0   2   8     6027.40     5075.99    329.28 o 
   1   2   8       69.52       63.77      3.66 o 
   2   2   8     4837.16     5268.30    297.61 o 
   3   2   8        3.91        3.07      1.58 o 
   4   2   8     1652.90     1658.78     82.41 o 
   5   2   8       32.21       44.29      8.35 o 
   6   2   8     1525.88     1606.76     66.81 o 
   7   2   8     1420.62     1489.72     67.48 o 
   8   2   8       60.71       63.67      4.64 o 
   9   2   8      146.62      128.90      5.82 o 
  10   2   8       17.61       20.79      3.54 o 
  11   2   8        0.52        2.27      3.30 o 
  12   2   8       21.82       21.77      5.90 o 
  13   2   8        0.21        0.96      2.61 o 
   1   3   8      168.06      208.43     14.05 o 
   2   3   8      121.28      151.03     10.57 o 
   3   3   8        9.54       14.19      4.06 o 
   4   3   8      697.44      891.51     51.31 o 
   5   3   8        3.69        9.67      2.58 o 
   6   3   8       11.88       21.38      3.06 o 
   7   3   8       85.06       82.68      5.64 o 
   8   3   8       12.95       11.75      2.59 o 
   9   3   8       75.09       73.41      5.06 o 
  10   3   8      132.93      124.70      7.89 o 
  11   3   8       69.95       73.22      6.25 o 
  12   3   8       15.17        6.86      4.56 o 
  13   3   8       28.04       37.34      4.26 o 
   0   4   8      749.16      652.10     51.77 o 
   1   4   8      226.97      199.36     13.56 o 
   2   4   8      756.25      786.31     52.38 o 
   3   4   8      606.78      625.11     41.47 o 
   4   4   8     1785.41     1814.73    103.55 o 
   5   4   8      518.20      495.93     29.71 o 
   6   4   8       25.11       20.01      2.99 o 
   7   4   8      165.58      171.73      7.92 o 
   8   4   8      224.72      198.70      9.07 o 
   9   4   8        7.14        7.58      2.92 o 
  10   4   8      137.78      137.39      6.74 o 
  11   4   8      199.20      263.37     32.06 o 
  12   4   8      408.40      498.04     28.29 o 
   1   5   8        2.18        5.49      4.14 o 
   2   5   8        0.25       20.11     21.63 o 
   3   5   8      273.99      268.86     21.13 o 
   4   5   8      327.06      331.60     19.94 o 
   5   5   8      120.19      119.09      6.17 o 
   6   5   8      454.76      434.80     17.87 o 
   7   5   8       72.60       58.92      5.13 o 
   8   5   8      109.09       99.73      5.74 o 
   9   5   8       18.95       12.80      2.99 o 
  10   5   8       14.37       18.20      5.56 o 
  11   5   8        5.99        6.10      3.83 o 
   0   6   8      631.85      660.04     49.54 o 
   1   6   8      485.25      540.04     32.67 o 
   2   6   8     1272.69     1348.43     79.27 o 
   3   6   8        3.44        2.59      4.33 o 
   4   6   8     1786.26     1591.05     72.32 o 
   5   6   8      938.44      796.50     45.29 o 
   6   6   8       58.58       53.48      5.16 o 
   7   6   8        8.05        3.41      2.88 o 
   8   6   8       79.50       71.80      5.92 o 
   9   6   8       12.69        9.75      3.36 o 
  10   6   8        0.16       -3.67      3.83 o 
   1   7   8        3.33        7.34      4.66 o 
   2   7   8       17.94       20.74      4.24 o 
   3   7   8       40.50       49.20      5.12 o 
   4   7   8      270.20      254.62     15.23 o 
   5   7   8       73.95       86.90      7.58 o 
   6   7   8      393.36      416.19     37.55 o 
   7   7   8        1.37        3.34      3.30 o 
   8   7   8      180.41      199.89     27.80 o 
   0   8   8       28.26       25.23      7.23 o 
   1   8   8       28.29       18.54      4.42 o 
   2   8   8       37.67       30.27      4.74 o 
   3   8   8        7.53        0.91      4.38 o 
   4   8   8       84.85       87.34      8.81 o 
   5   8   8        2.47        0.27      3.74 o 
   6   8   8       11.13        7.41      3.49 o 
   1   1   9       72.28       57.55      5.07 o 
   2   1   9       53.77       55.84      3.05 o 
   3   1   9     7932.41     8006.81    455.33 o 
   4   1   9        2.82        9.08      1.82 o 
   5   1   9       13.29       30.43      2.61 o 
   6   1   9      561.43      609.44     25.47 o 
   7   1   9     1348.76     1198.03     52.06 o 
   8   1   9       26.09       20.83      4.10 o 
   9   1   9     1589.18     1492.24     56.62 o 
  10   1   9       37.49       35.43      3.94 o 
  11   1   9       25.73       23.10      3.73 o 
  12   1   9        8.04        8.59      3.47 o 
  13   1   9      286.01      307.08     17.92 o 
   0   2   9       40.42       36.59      4.56 o 
   1   2   9      171.59      174.52     10.99 o 
   2   2   9     1001.07     1115.49     72.36 o 
   3   2   9     1158.97     1244.51     69.99 o 
   4   2   9      126.84      163.23      8.35 o 
   5   2   9        0.83        4.57      2.06 o 
   6   2   9      123.79      143.93      7.45 o 
   7   2   9       85.26       92.34      5.58 o 
   8   2   9        0.23        1.63      2.80 o 
   9   2   9       18.37       17.15      3.34 o 
  10   2   9        0.08       -1.51      3.34 o 
  11   2   9       11.33       17.00      3.93 o 
  12   2   9       98.01      100.50      6.08 o 
  13   2   9       46.26       55.39      3.91 o 
   1   3   9        1.60        5.68      2.29 o 
   2   3   9      498.36      536.45     31.06 o 
   3   3   9      177.32      239.75     14.29 o 
   4   3   9      404.86      435.07     25.27 o 
   5   3   9     3153.69     3240.73    161.82 o 
   6   3   9      146.33      119.39      8.32 o 
   7   3   9     1015.49      914.20     45.92 o 
   8   3   9      442.32      406.19     14.36 o 
   9   3   9     1073.86     1080.49     42.25 o 
  10   3   9      123.28      101.50      5.61 o 
  11   3   9      403.98      397.89     24.45 o 
  12   3   9       13.41       23.63      4.04 o 
  13   3   9       65.19       77.83      8.19 o 
   0   4   9      731.64      759.39     59.80 o 
   1   4   9        3.57        3.93      3.10 o 
   2   4   9      469.10      459.14     31.22 o 
   3   4   9       39.88       31.89      5.67 o 
   4   4   9       26.27       22.89      4.77 o 
   5   4   9       49.96       47.55      6.80 o 
   6   4   9       52.85       46.35      3.46 o 
   7   4   9        2.67        3.96      3.13 o 
   8   4   9       42.26       35.37      3.81 o 
   9   4   9       25.38       17.06      3.32 o 
  10   4   9       16.26       10.99      4.34 o 
  11   4   9        0.54       -3.35      4.28 o 
  12   4   9      183.40      196.18     12.08 o 
   1   5   9       81.43       99.36      9.03 o 
   2   5   9      479.58      491.61     34.59 o 
   3   5   9      596.36      594.06     29.16 o 
   4   5   9      479.52      463.81     24.43 o 
   5   5   9     2110.31     1955.57     74.60 o 
   6   5   9       12.83       13.54      3.12 o 
   7   5   9      469.78      445.56     19.98 o 
   8   5   9       24.56       23.63      3.32 o 
   9   5   9       18.98       16.15      3.58 o 
  10   5   9       24.51       28.92      9.15 o 
  11   5   9      322.64      375.55     46.08 o 
   0   6   9       94.84      110.47     13.85 o 
   1   6   9      391.45      425.08     26.71 o 
   2   6   9       15.26       19.13      4.42 o 
   3   6   9        5.64        8.04      3.05 o 
   4   6   9      123.61      109.04      6.56 o 
   5   6   9       48.12       39.17      4.02 o 
   6   6   9       20.27       20.32      3.08 o 
   7   6   9       20.77       23.84      3.32 o 
   8   6   9       40.74       38.75      4.06 o 
   9   6   9       11.09        4.19      4.35 o 
  10   6   9       20.31       11.57      3.95 o 
   1   7   9       52.73       62.63      8.38 o 
   2   7   9       30.43       34.94      4.77 o 
   3   7   9       25.58       31.64      4.49 o 
   4   7   9       60.10       52.68      5.16 o 
   5   7   9      180.47      177.64     20.75 o 
   6   7   9      124.87      127.52     12.26 o 
   7   7   9      336.38      335.90     27.56 o 
   8   7   9        7.34       11.26      3.83 o 
   0   8   9        5.28        6.43      5.54 o 
   1   8   9      167.62      157.66     16.44 o 
   2   8   9        0.15        2.20      3.89 o 
   3   8   9      130.85      128.13     19.81 o 
   4   8   9       57.54       55.12      6.55 o 
   5   8   9      160.08      158.09     12.88 o 
   6   8   9       25.47       25.28      3.89 o 
   0   0  10     9163.40    10472.70   1239.65 o 
   1   0  10     2174.74     2283.03    147.82 o 
   2   0  10     8171.00     6403.08    417.84 o 
   3   0  10     3513.42     2927.27    260.48 o 
   4   0  10      646.10      455.19     37.92 o 
   5   0  10      238.12      253.20     26.64 o 
   6   0  10     1555.96     1341.89     84.05 o 
   7   0  10      102.95      118.70     11.82 o 
   8   0  10      550.26      478.57     40.72 o 
   9   0  10      295.67      254.89     30.79 o 
  10   0  10      190.85      181.55     34.74 o 
  11   0  10      111.69       79.17      8.82 o 
  12   0  10      177.85      189.63     12.46 o 
  13   0  10        9.45        8.96      5.85 o 
   1   1  10     1672.50     1532.23     75.39 o 
   2   1  10      301.49      367.48     16.97 o 
   3   1  10      320.07      272.41     14.16 o 
   4   1  10      594.51      608.94     26.78 o 
   5   1  10     1255.73     1229.89     65.29 o 
   6   1  10        9.80        8.71      2.59 o 
   7   1  10       18.95       13.81      3.11 o 
   8   1  10      134.69      109.78      9.18 o 
   9   1  10      352.40      315.44     21.78 o 
  10   1  10        0.67       -0.32      3.40 o 
  11   1  10      167.07      154.25     15.44 o 
  12   1  10        0.80        2.21      3.88 o 
  13   1  10       55.98       46.88      6.17 o 
   0   2  10     1352.85     1155.93     89.48 o 
   1   2  10      117.50      113.28      8.43 o 
   2   2  10     4562.67     4864.64    274.43 o 
   3   2  10     3864.88     4652.18    261.92 o 
   4   2  10       22.41       16.58      2.58 o 
   5   2  10      424.41      413.90     22.92 o 
   6   2  10      480.89      435.04     21.85 o 
   7   2  10      356.25      312.08     22.41 o 
   8   2  10       16.63       16.41      2.97 o 
   9   2  10      114.12      107.88      5.90 o 
  10   2  10      583.28      553.02     30.53 o 
  11   2  10        6.74        3.75      3.79 o 
  12   2  10      286.67      283.30     21.16 o 
  13   2  10        8.00        7.55      2.79 o 
   1   3  10       14.69       16.68      3.51 o 
   2   3  10       33.93       49.36      4.71 o 
   3   3  10      322.81      342.31     19.83 o 
   4   3  10      122.15      188.29     21.58 o 
   5   3  10      503.98      583.73     29.88 o 
   6   3  10      234.27      214.93     12.62 o 
   7   3  10      105.78       93.19      4.71 o 
   8   3  10      223.82      229.41      9.02 o 
   9   3  10        4.71        3.31      3.10 o 
  10   3  10       49.77       45.95      4.00 o 
  11   3  10       11.41       14.79      3.84 o 
  12   3  10       25.10       28.73      4.11 o 
  13   3  10       43.75       36.08      4.16 o 
   0   4  10     2053.76     2085.02    194.10 o 
   1   4  10       51.20       70.04      8.31 o 
   2   4  10     1058.72      978.31     64.36 o 
   3   4  10      831.04      782.64     52.01 o 
   4   4  10      500.63      455.00     31.63 o 
   5   4  10       38.02       54.62      6.29 o 
   6   4  10      193.88      166.77      8.09 o 
   7   4  10      131.91      112.13      6.56 o 
   8   4  10       30.18       31.11      3.79 o 
   9   4  10       25.66       17.42      3.47 o 
  10   4  10        0.61        2.36      4.26 o 
  11   4  10       33.50       37.47      6.98 o 
  12   4  10      240.84      249.54     18.09 o 
   1   5  10      827.60      846.00     55.45 o 
   2   5  10      511.31      483.16     23.69 o 
   3   5  10      314.87      289.38     18.47 o 
   4   5  10      480.66      464.26     23.67 o 
   5   5  10        0.04        0.13      3.04 o 
   6   5  10      771.59      699.66     34.34 o 
   7   5  10      387.49      343.70     21.09 o 
   8   5  10      180.17      193.17     10.26 o 
   9   5  10        3.16        1.54      4.12 o 
  10   5  10      169.01      174.00     12.04 o 
  11   5  10        6.36       17.41      4.78 o 
   0   6  10     2616.41     2827.74    285.40 o 
   1   6  10      212.53      211.57     13.62 o 
   2   6  10      123.94      119.52      7.06 o 
   3   6  10      449.77      431.98     22.25 o 
   4   6  10      559.89      572.72     24.42 o 
   5   6  10      271.61      268.80     12.91 o 
   6   6  10        0.38        1.38      2.80 o 
   7   6  10      135.77      135.48      8.49 o 
   8   6  10        0.18        2.53      3.11 o 
   9   6  10       85.20       88.58      9.83 o 
  10   6  10        6.80       13.76      4.42 o 
   1   7  10       12.85       18.04      4.85 o 
   2   7  10       61.61       72.67      6.84 o 
   3   7  10       14.12       17.24      3.89 o 
   4   7  10        8.82        6.74      4.34 o 
   5   7  10       92.34       93.40      8.06 o 
   6   7  10       34.82       19.94      5.05 o 
   7   7  10      200.38      165.83     46.56 o 
   8   7  10      167.20      154.74     51.53 o 
   0   8  10      223.94      231.73     19.18 o 
   1   8  10       44.10       39.29      5.00 o 
   2   8  10       43.18       33.33      4.82 o 
   3   8  10       91.06       89.25     11.85 o 
   4   8  10       81.29       94.10     23.85 o 
   5   8  10      160.19      157.83     32.98 o 
   1   1  11     1476.74     1539.62     86.82 o 
   2   1  11        0.81        4.49      1.41 o 
   3   1  11      198.91      161.45      7.70 o 
   4   1  11       12.33       11.03      2.21 o 
   5   1  11      809.52      649.59     42.27 o 
   6   1  11       28.09       20.39      3.55 o 
   7   1  11      886.24      635.89     35.61 o 
   8   1  11      602.86      445.49     27.08 o 
   9   1  11      344.31      313.11     16.22 o 
  10   1  11        5.10        3.90      3.12 o 
  11   1  11      160.54      136.44     11.06 o 
  12   1  11      101.03       96.04     10.75 o 
  13   1  11        3.21        3.58      4.18 o 
   0   2  11     1789.41     1648.23    126.64 o 
   1   2  11       20.92       65.14      7.16 o 
   2   2  11     1654.08     1766.28    128.26 o 
   3   2  11      652.43      736.95     37.10 o 
   4   2  11      269.97      233.09     11.97 o 
   5   2  11      535.49      553.62     23.88 o 
   6   2  11       20.06       19.07      3.20 o 
   7   2  11        7.83        3.61      4.22 o 
   8   2  11       59.50       61.24      4.83 o 
   9   2  11      375.34      388.45     16.22 o 
  10   2  11      894.39      872.03     36.32 o 
  11   2  11       76.44       58.04      4.58 o 
  12   2  11      163.03      159.50      8.74 o 
  13   2  11       14.47       15.76      5.13 o 
   1   3  11     1588.58     1737.92    112.19 o 
   2   3  11      306.32      319.05     26.77 o 
   3   3  11     1363.61     1481.04     95.90 o 
   4   3  11     1336.62     1368.16     88.32 o 
   5   3  11      734.56      713.52     36.41 o 
   6   3  11      297.27      297.71     16.69 o 
   7   3  11     1203.98     1120.25     41.03 o 
   8   3  11      435.12      409.75     14.60 o 
   9   3  11     1854.19     1781.53     81.34 o 
  10   3  11      472.25      465.39     22.39 o 
  11   3  11      149.71      196.08     12.30 o 
  12   3  11      115.83      117.23      9.47 o 
   0   4  11      448.73      509.76     64.25 o 
   1   4  11      622.36      539.93     40.85 o 
   2   4  11        9.92        6.09      3.79 o 
   3   4  11       17.03       16.77      4.57 o 
   4   4  11       68.25       71.05      7.57 o 
   5   4  11        2.75        6.94      3.44 o 
   6   4  11       33.89       34.01      3.55 o 
   7   4  11      496.88      464.29     20.81 o 
   8   4  11        1.97        2.92      3.13 o 
   9   4  11       92.86       83.70      6.41 o 
  10   4  11        4.38       10.66      5.40 o 
  11   4  11       16.14       26.61      5.54 o 
  12   4  11        0.37        0.13      3.70 o 
   1   5  11        1.45       -4.39      3.04 o 
   2   5  11        6.86        7.46      3.27 o 
   3   5  11      386.90      399.68     21.74 o 
   4   5  11      336.72      367.97     24.96 o 
   5   5  11        1.24        5.44      3.48 o 
   6   5  11      309.58      302.12     13.02 o 
   7   5  11      133.89      133.70      7.37 o 
   8   5  11       75.40       78.93      5.24 o 
   9   5  11      198.87      169.82     15.08 o 
  10   5  11      131.46      132.80      9.19 o 
  11   5  11       21.98       19.91      4.66 o 
   0   6  11       29.99       33.73      4.88 o 
   1   6  11      225.62      244.46     11.62 o 
   2   6  11       41.95       41.13      3.94 o 
   3   6  11        5.89        3.14      3.06 o 
   4   6  11       42.43       41.12      3.83 o 
   5   6  11      141.69      141.41      7.49 o 
   6   6  11        3.24        2.70      3.79 o 
   7   6  11      150.04      152.94     10.82 o 
   8   6  11        2.57        4.29      3.53 o 
   9   6  11       11.55       10.78      3.32 o 
  10   6  11        1.22        3.16      5.48 o 
   1   7  11       10.29        9.18      4.29 o 
   2   7  11       45.35       41.27      5.82 o 
   3   7  11      195.61      219.94     12.99 o 
   4   7  11       12.45       11.00      4.24 o 
   5   7  11        0.33        3.30      3.91 o 
   6   7  11      434.62      417.39    103.11 o 
   7   7  11       15.23       22.43      6.79 o 
   8   7  11        8.84        5.30      3.22 o 
   0   8  11      202.19      221.16     36.45 o 
   1   8  11      223.25      244.58     16.17 o 
   2   8  11       77.13       85.40      9.36 o 
   3   8  11       23.22       24.05      4.71 o 
   4   8  11       11.20        2.44      3.84 o 
   5   8  11        7.81       -1.66      3.18 o 
   0   0  12    35070.81    40669.45   3163.03 o 
   1   0  12     6534.60     7331.88    476.40 o 
   2   0  12      467.03      547.50     29.12 o 
   3   0  12     3330.51     3043.00    220.58 o 
   4   0  12      537.14      437.94     64.99 o 
   5   0  12     3071.43     2517.61    375.50 o 
   6   0  12        5.86       15.66      4.64 o 
   7   0  12     2714.37     2673.31    270.67 o 
   8   0  12       48.00       49.15     16.44 o 
   9   0  12        0.04       -1.40      5.32 o 
  10   0  12       70.64       46.73      6.68 o 
  11   0  12       52.81       47.50      6.53 o 
  12   0  12      245.50      232.66     24.46 o 
  13   0  12        2.97        8.11      5.63 o 
   1   1  12      708.43      858.75     38.76 o 
   2   1  12       85.02      101.10      7.25 o 
   3   1  12     4193.82     4775.23    230.53 o 
   4   1  12        5.33        7.46      1.84 o 
   5   1  12       75.13       90.39      8.85 o 
   6   1  12      838.14      776.47     59.32 o 
   7   1  12      868.19      758.15     59.71 o 
   8   1  12        4.36        2.65      4.61 o 
   9   1  12       96.35       83.66      5.37 o 
  10   1  12       69.18       65.01      4.25 o 
  11   1  12      143.33      126.90      7.14 o 
  12   1  12        6.36        1.11      4.28 o 
  13   1  12       46.81       58.66      5.62 o 
   0   2  12     1395.82     1517.07    116.86 o 
   1   2  12     1161.13      995.99     64.12 o 
   2   2  12     1932.76     1936.30    131.81 o 
   3   2  12       35.08       23.06      2.90 o 
   4   2  12      489.71      533.83     38.96 o 
   5   2  12        2.27        7.10      2.86 o 
   6   2  12      412.64      367.14     24.20 o 
   7   2  12       59.44       52.55      4.91 o 
   8   2  12        1.18        0.70      3.42 o 
   9   2  12        1.74        5.19      3.91 o 
  10   2  12      225.14      217.51      9.54 o 
  11   2  12      173.28      172.98     11.02 o 
  12   2  12      170.24      160.74     13.04 o 
  13   2  12       44.66       45.39      4.72 o 
   1   3  12       82.44       69.49      7.19 o 
   2   3  12      292.22      305.32     31.71 o 
   3   3  12        0.49       -1.30      3.51 o 
   4   3  12        5.50       20.24      5.09 o 
   5   3  12      423.20      416.26     24.57 o 
   6   3  12      501.40      450.69     19.57 o 
   7   3  12        5.37       10.32      2.72 o 
   8   3  12        7.68        4.18      3.07 o 
   9   3  12      184.16      179.76      9.51 o 
  10   3  12       32.78       31.65      3.93 o 
  11   3  12       17.43       27.12      7.29 o 
  12   3  12        1.25       -1.58      4.00 o 
   0   4  12       24.49       25.92      5.61 o 
   1   4  12     2655.29     2491.98    190.89 o 
   2   4  12      373.36      301.01     20.72 o 
   3   4  12      537.35      422.16     45.44 o 
   4   4  12       22.37       26.91      6.60 o 
   5   4  12      606.31      612.46     25.18 o 
   6   4  12       89.19       76.78      5.03 o 
   7   4  12      295.24      318.70     14.61 o 
   8   4  12        0.23        1.34      4.15 o 
   9   4  12      102.19       88.43      8.02 o 
  10   4  12       45.33       52.24      6.84 o 
  11   4  12       29.18       31.19      5.47 o 
  12   4  12        1.00       20.68     10.80 o 
   1   5  12       50.31       52.18      4.24 o 
   2   5  12      325.45      322.48     16.75 o 
   3   5  12       12.87        5.40      3.47 o 
   4   5  12      274.48      263.91     18.82 o 
   5   5  12      117.12      120.33      8.58 o 
   6   5  12        0.19        1.48      3.15 o 
   7   5  12      333.07      311.99     14.38 o 
   8   5  12       95.50       98.20      7.47 o 
   9   5  12      189.17      183.29     12.32 o 
  10   5  12       29.38       33.76      5.18 o 
  11   5  12      274.54      228.17     25.18 o 
   0   6  12      564.54      656.67     48.09 o 
   1   6  12      199.78      193.48      9.75 o 
   2   6  12       77.69       69.36      4.99 o 
   3   6  12      460.93      454.80     23.96 o 
   4   6  12       31.46       33.66      3.59 o 
   5   6  12       24.51       22.69      3.60 o 
   6   6  12        4.09        2.52      3.47 o 
   7   6  12      119.01       87.53      7.99 o 
   8   6  12       59.77       52.90      5.52 o 
   9   6  12       24.71       18.30      4.03 o 
   1   7  12      511.56      575.18     41.92 o 
   2   7  12        9.41       14.93      4.09 o 
   3   7  12       34.71       34.63      6.29 o 
   4   7  12        0.31        1.55      3.71 o 
   5   7  12       36.22       26.46      4.33 o 
   6   7  12        0.19       -0.99      4.08 o 
   7   7  12       28.02       25.42      4.05 o 
   0   8  12        1.16       -3.15      4.38 o 
   1   8  12      337.96      322.30     39.85 o 
   2   8  12        0.31       -2.10      3.29 o 
   3   8  12        8.51       12.22      4.00 o 
   4   8  12        0.07        1.51      7.36 o 
   5   8  12      121.43       98.78     23.37 o 
   1   1  13     1137.00     1195.06     49.33 o 
   2   1  13     1200.15     1148.01     51.79 o 
   3   1  13      938.07     1083.89     43.42 o 
   4   1  13     1152.47     1101.06     54.12 o 
   5   1  13      623.71      578.40     28.86 o 
   6   1  13       50.90       33.61      4.32 o 
   7   1  13     1667.27     1502.49     72.77 o 
   8   1  13     2795.12     2689.29     98.34 o 
   9   1  13        5.09        2.86      3.39 o 
  10   1  13      399.80      382.88     18.96 o 
  11   1  13       86.49       83.16      6.62 o 
  12   1  13       19.98       24.89      6.49 o 
  13   1  13       11.83       13.39      3.16 o 
   0   2  13      251.67      245.50     20.62 o 
   1   2  13     1002.75     1190.82     76.74 o 
   2   2  13      250.63      208.42     16.31 o 
   3   2  13      611.08      648.63     31.34 o 
   4   2  13      803.45      809.55     39.03 o 
   5   2  13        4.66       10.58      3.19 o 
   6   2  13       72.78       60.83      5.54 o 
   7   2  13        5.91        6.09      2.59 o 
   8   2  13       61.88       66.99      6.07 o 
   9   2  13      162.55      151.68      8.21 o 
  10   2  13      175.21      165.21      8.57 o 
  11   2  13      101.68       82.84      6.52 o 
  12   2  13       85.95       80.71      6.40 o 
   1   3  13      749.31      747.06     49.37 o 
   2   3  13     1530.85     1546.28    100.31 o 
   3   3  13        6.78       15.28      4.18 o 
   4   3  13      442.93      445.68     36.56 o 
   5   3  13       80.94       80.08      6.81 o 
   6   3  13     2109.42     2081.98     71.11 o 
   7   3  13      305.02      291.85     11.64 o 
   8   3  13      563.77      522.96     21.25 o 
   9   3  13      212.69      178.17     10.70 o 
  10   3  13      649.04      648.64     34.26 o 
  11   3  13       28.31       31.44      5.76 o 
  12   3  13      121.47       93.05      7.25 o 
   0   4  13      687.29      689.28     80.37 o 
   1   4  13      124.36      103.25      9.12 o 
   2   4  13       94.73      109.18     11.46 o 
   3   4  13      489.56      423.14     44.65 o 
   4   4  13      313.05      314.66     19.42 o 
   5   4  13       24.31       35.34      6.42 o 
   6   4  13       11.95        9.09      3.39 o 
   7   4  13      207.85      222.61     15.61 o 
   8   4  13        8.44       12.05      4.61 o 
   9   4  13      109.19      101.31     11.58 o 
  10   4  13       58.24       54.39      7.31 o 
  11   4  13        0.13       -0.71      4.04 o 
   1   5  13        1.32       -1.55      3.00 o 
   2   5  13      164.74      175.15      9.94 o 
   3   5  13       42.62       46.75      4.75 o 
   4   5  13      210.96      199.16     12.27 o 
   5   5  13      209.72      214.06     15.62 o 
   6   5  13      113.70      117.38      8.39 o 
   7   5  13        5.64        8.46      4.06 o 
   8   5  13      266.43      268.47     23.01 o 
   9   5  13        9.81        4.39      4.08 o 
  10   5  13      223.55      204.78     15.93 o 
   0   6  13     1203.30     1231.81     88.06 o 
   1   6  13        3.55        2.54      2.90 o 
   2   6  13        1.45        1.58      2.85 o 
   3   6  13      261.18      272.18     14.63 o 
   4   6  13        2.09        3.80      3.01 o 
   5   6  13      141.54      133.02      7.89 o 
   6   6  13       33.35       26.39      4.44 o 
   7   6  13        5.23        6.62      3.66 o 
   8   6  13        0.79        0.46      3.10 o 
   9   6  13       37.96       32.49      6.88 o 
   1   7  13       20.40       29.01      4.87 o 
   2   7  13       26.82       24.14      5.04 o 
   3   7  13       50.11       64.42      6.88 o 
   4   7  13       20.45       20.17      4.05 o 
   5   7  13        1.89       -0.55      4.09 o 
   6   7  13       47.37       48.43     10.54 o 
   7   7  13       45.10       51.84     13.99 o 
   0   8  13      137.27      162.28     48.57 o 
   1   8  13        0.72        0.82      2.99 o 
   2   8  13      223.53      272.12     47.98 o 
   3   8  13        5.58        4.61      3.00 o 
   4   8  13       57.63       39.93      7.28 o 
   0   0  14     3647.68     4616.24    359.75 o 
   1   0  14     8280.43     9336.98    724.06 o 
   2   0  14      868.34      942.50     73.81 o 
   3   0  14      874.07      696.16     43.97 o 
   4   0  14       92.92       71.72      8.48 o 
   5   0  14       93.09       61.30      8.15 o 
   6   0  14      238.46      252.33     20.83 o 
   7   0  14      863.72      899.73     93.18 o 
   8   0  14      973.54      931.55    154.05 o 
   9   0  14     2537.87     2493.37    167.20 o 
  10   0  14        0.04       -1.66      5.91 o 
  11   0  14      295.09      271.93     21.68 o 
  12   0  14      158.79      135.50     12.92 o 
  13   0  14      174.06      174.35     14.62 o 
   1   1  14      252.57      299.61     15.21 o 
   2   1  14      325.14      295.56     13.94 o 
   3   1  14     1316.73     1382.68     56.86 o 
   4   1  14      313.23      344.16     17.80 o 
   5   1  14      294.12      284.96     19.38 o 
   6   1  14       19.53       17.55      4.13 o 
   7   1  14      144.06      141.19      9.31 o 
   8   1  14      743.61      749.35     28.12 o 
   9   1  14       11.81       11.73      3.30 o 
  10   1  14       83.97       73.80      5.35 o 
  11   1  14        0.66       -2.24      4.55 o 
  12   1  14       19.78       17.78      4.38 o 
  13   1  14        0.70        2.03      2.51 o 
   0   2  14     1181.99     1431.97    171.53 o 
   1   2  14     4365.97     4501.19    290.64 o 
   2   2  14       41.72       44.86      4.18 o 
   3   2  14     1293.95     1164.98     64.42 o 
   4   2  14       23.22       42.50      4.20 o 
   5   2  14     1084.13     1033.42     49.89 o 
   6   2  14       87.32       85.35      7.56 o 
   7   2  14      404.49      356.83     19.78 o 
   8   2  14        0.63        5.25      5.11 o 
   9   2  14       85.78       89.37      5.64 o 
  10   2  14       12.98        6.75      3.88 o 
  11   2  14      243.41      198.03     14.32 o 
  12   2  14        4.46        5.85      2.47 o 
   1   3  14       84.33       77.47      7.15 o 
   2   3  14      391.55      401.11     27.50 o 
   3   3  14      762.67      711.24     47.43 o 
   4   3  14      363.98      393.09     35.42 o 
   5   3  14       45.18       35.73      4.82 o 
   6   3  14       60.65       69.02      3.97 o 
   7   3  14      508.18      508.43     19.33 o 
   8   3  14      361.99      318.65     14.51 o 
   9   3  14      580.52      539.84     27.98 o 
  10   3  14      197.35      188.76     10.75 o 
  11   3  14        0.04       -1.22      6.47 o 
  12   3  14        0.60       -6.41      5.90 o 
   0   4  14      343.61      306.77     26.60 o 
   1   4  14     1333.41     1226.50     80.09 o 
   2   4  14       49.81       43.37      6.00 o 
   3   4  14      175.55      149.05      8.60 o 
   4   4  14       21.40       24.07      4.35 o 
   5   4  14       59.08       64.75      5.35 o 
   6   4  14        2.33        2.20      3.87 o 
   7   4  14       55.76       49.63      5.50 o 
   8   4  14       64.62       48.69      5.80 o 
   9   4  14        1.56        5.12      5.80 o 
  10   4  14        1.00        0.98      5.30 o 
  11   4  14       70.09       56.16      5.53 o 
   1   5  14      159.31      146.03      9.38 o 
   2   5  14      198.54      194.55     10.95 o 
   3   5  14       85.52       74.53      6.10 o 
   4   5  14       41.28       37.07      4.34 o 
   5   5  14       18.23       22.54      3.82 o 
   6   5  14      144.43      138.60      9.52 o 
   7   5  14        7.63        4.09      4.03 o 
   8   5  14        5.29        6.26      4.59 o 
   9   5  14       13.41       13.38      4.79 o 
  10   5  14        7.66       21.56      4.24 o 
   0   6  14      409.93      360.42     26.96 o 
   1   6  14       46.28       41.92      5.36 o 
   2   6  14       32.04       25.18      3.46 o 
   3   6  14      949.91      999.23     51.13 o 
   4   6  14       14.97       13.31      3.14 o 
   5   6  14      220.73      216.18     12.79 o 
   6   6  14      131.53      110.06      9.23 o 
   7   6  14       60.76       54.34      5.96 o 
   8   6  14        5.07        9.36      3.07 o 
   9   6  14        6.99        9.83      6.36 o 
   1   7  14      456.33      491.80     35.88 o 
   2   7  14       36.15       30.46      4.88 o 
   3   7  14       65.09       80.48     15.07 o 
   4   7  14        7.95        3.86      3.44 o 
   5   7  14       55.07       61.74      7.80 o 
   6   7  14       93.76      104.51     11.30 o 
   7   7  14      244.39      278.06     20.67 o 
   0   8  14       10.98        7.37      3.95 o 
   1   8  14       78.90       80.02     12.38 o 
   2   8  14        8.67        6.39      2.89 o 
   3   8  14        3.96        1.34      2.66 o 
   4   8  14        0.09        0.90      3.10 o 
   1   1  15     1022.53     1184.86     57.99 o 
   2   1  15     1583.34     1683.95     75.81 o 
   3   1  15      286.23      308.32     14.50 o 
   4   1  15     2248.35     2253.88    139.52 o 
   5   1  15      100.20      118.85     11.33 o 
   6   1  15      862.74      771.77     43.24 o 
   7   1  15      351.73      348.47     21.28 o 
   8   1  15     3121.64     2845.40    109.09 o 
   9   1  15      440.84      413.54     24.44 o 
  10   1  15      633.72      616.27     49.51 o 
  11   1  15        1.92        2.25      4.29 o 
  12   1  15       57.71       66.02      7.14 o 
   0   2  15      806.94      765.60     92.97 o 
   1   2  15     1148.45     1202.52     77.91 o 
   2   2  15     3269.22     3296.59    181.75 o 
   3   2  15       46.68       51.78      4.86 o 
   4   2  15      199.33      244.26     16.88 o 
   5   2  15      267.51      260.29     17.06 o 
   6   2  15        8.88        7.79      2.99 o 
   7   2  15       34.99       30.71      5.03 o 
   8   2  15      127.01      119.38      8.19 o 
   9   2  15        0.01       -0.53      3.78 o 
  10   2  15      175.95      150.55      9.16 o 
  11   2  15        0.51       -2.38      3.40 o 
  12   2  15       17.11       25.89      3.43 o 
   1   3  15        0.36        3.53      3.67 o 
   2   3  15      110.23       93.95      8.41 o 
   3   3  15      344.40      300.85     21.59 o 
   4   3  15      129.46      110.82      9.58 o 
   5   3  15        1.49        1.94      2.91 o 
   6   3  15     1200.72     1092.31     42.89 o 
   7   3  15       38.46       36.84      3.65 o 
   8   3  15        4.16        4.43      3.29 o 
   9   3  15      393.06      381.67     20.10 o 
  10   3  15        9.63        9.75      3.36 o 
  11   3  15       31.97       11.61      9.12 o 
  12   3  15       56.96       45.98     11.31 o 
   0   4  15      237.23      228.74     33.19 o 
   1   4  15      209.18      243.95     17.96 o 
   2   4  15      598.98      535.31     26.91 o 
   3   4  15       49.16       42.58      4.60 o 
   4   4  15       11.43        7.14      3.74 o 
   5   4  15       53.01       54.29      5.32 o 
   6   4  15       30.32       29.85      4.34 o 
   7   4  15      186.25      154.66     11.28 o 
   8   4  15      138.51      111.10      7.93 o 
   9   4  15        1.12        4.28     11.00 o 
  10   4  15      171.68      122.85     16.12 o 
  11   4  15        2.16        2.33      3.90 o 
   1   5  15       44.79       38.26      4.51 o 
   2   5  15      125.93      124.97     13.39 o 
   3   5  15      131.71      115.76      7.50 o 
   4   5  15      188.73      187.47     10.01 o 
   5   5  15       96.65       92.85      7.13 o 
   6   5  15      374.07      357.03     16.17 o 
   7   5  15       10.64       15.17      4.39 o 
   8   5  15      154.85      163.33     12.68 o 
   9   5  15       53.85       43.68     11.81 o 
  10   5  15      139.87      124.75     10.27 o 
   0   6  15      517.24      459.75    113.92 o 
   1   6  15      197.16      185.21     11.62 o 
   2   6  15       32.97       29.75      4.13 o 
   3   6  15       27.37       22.26      3.44 o 
   4   6  15      129.43      132.47      8.12 o 
   5   6  15        4.02        6.44      3.42 o 
   6   6  15        2.18        2.30      3.71 o 
   7   6  15        0.34       -0.62      3.25 o 
   8   6  15       28.91       27.29      6.55 o 
   1   7  15      129.57      161.74     13.24 o 
   2   7  15        3.15        1.94      3.19 o 
   3   7  15       24.40       26.41      4.82 o 
   4   7  15      115.19      129.49     13.75 o 
   5   7  15       22.60       29.17      8.98 o 
   6   7  15       83.02       89.13      8.77 o 
   0   8  15        0.50        2.88      4.05 o 
   1   8  15       79.64       75.63      8.95 o 
   2   8  15       37.75       51.85      4.32 o 
   3   8  15        7.01        7.50      2.56 o 
   0   0  16     2825.74     2868.23    296.72 o 
   1   0  16       59.63       35.13      3.60 o 
   2   0  16     1967.43     2006.57    125.03 o 
   3   0  16     1944.32     2116.77    165.34 o 
   4   0  16       68.90       86.54      9.67 o 
   5   0  16      787.67      727.30     46.16 o 
   6   0  16      907.91      838.65     87.33 o 
   7   0  16      125.21      113.97     10.64 o 
   8   0  16      475.47      502.36     41.83 o 
   9   0  16       93.29       88.19      9.56 o 
  10   0  16      562.74      521.39     62.66 o 
  11   0  16      156.17      117.27     10.62 o 
  12   0  16      107.65       97.64      9.70 o 
   1   1  16        4.32       10.88      2.12 o 
   2   1  16      518.71      603.03     28.96 o 
   3   1  16       83.22       80.99      6.48 o 
   4   1  16       17.05       20.74      4.46 o 
   5   1  16     1257.79     1255.87     78.05 o 
   6   1  16     2043.17     1901.45     90.32 o 
   7   1  16       44.45       46.78      3.81 o 
   8   1  16      127.09      132.30     14.50 o 
   9   1  16      225.80      212.30     17.57 o 
  10   1  16       61.06       56.08      7.16 o 
  11   1  16       13.55        8.44      3.92 o 
  12   1  16        7.30        8.10      4.38 o 
   0   2  16     4348.43     4224.58    501.86 o 
   1   2  16     2171.12     2198.66    120.43 o 
   2   2  16     1450.34     1466.13     81.64 o 
   3   2  16      719.63      680.23     37.85 o 
   4   2  16       19.30       17.29      4.74 o 
   5   2  16      135.53       99.53      9.76 o 
   6   2  16      664.09      613.69     30.60 o 
   7   2  16      861.93      838.46     40.86 o 
   8   2  16       34.05       26.43      4.76 o 
   9   2  16       15.10        9.43      4.40 o 
  10   2  16       81.29       58.83      5.45 o 
  11   2  16       78.74       97.91      7.01 o 
  12   2  16        1.14        7.66      3.73 o 
   1   3  16        4.85        9.40      4.15 o 
   2   3  16       12.68       13.19      4.57 o 
   3   3  16      198.38      190.00     14.19 o 
   4   3  16      209.01      183.94      9.18 o 
   5   3  16      280.94      240.00     10.10 o 
   6   3  16        1.00        3.48      2.14 o 
   7   3  16        7.53        6.61      3.52 o 
   8   3  16        0.35        2.95      3.23 o 
   9   3  16       75.00       91.04      6.89 o 
  10   3  16      110.26       75.39     11.21 o 
  11   3  16        9.41        9.15      7.95 o 
   0   4  16      262.71      285.23     31.41 o 
   1   4  16      740.10      684.69     40.53 o 
   2   4  16      523.99      467.79     24.17 o 
   3   4  16      490.67      452.52     23.67 o 
   4   4  16      648.71      584.50     36.41 o 
   5   4  16      879.49      790.29     53.49 o 
   6   4  16       13.41       11.15      4.06 o 
   7   4  16       13.38        9.00      4.97 o 
   8   4  16       99.58       69.10     11.32 o 
   9   4  16        1.85        2.21      5.74 o 
  10   4  16        9.20       11.24      8.74 o 
  11   4  16        2.41       11.07      8.49 o 
   1   5  16      134.65      128.31      9.00 o 
   2   5  16      169.23      145.64      8.71 o 
   3   5  16       27.61       22.38      3.90 o 
   4   5  16       14.01       12.73      3.60 o 
   5   5  16       62.29       58.98      4.67 o 
   6   5  16       52.33       46.68      5.26 o 
   7   5  16      254.23      240.21     25.69 o 
   8   5  16      236.62      230.33     33.57 o 
   9   5  16        0.13        4.51      4.00 o 
  10   5  16        2.80        1.93      3.26 o 
   0   6  16      806.97      785.55     93.59 o 
   1   6  16      169.40      143.26      9.68 o 
   2   6  16       27.05       17.14      3.53 o 
   3   6  16      214.61      211.42     24.18 o 
   4   6  16      344.09      355.70     22.60 o 
   5   6  16      122.80      118.82     10.44 o 
   6   6  16       17.11       19.16      4.94 o 
   7   6  16        0.03       -0.95      3.01 o 
   8   6  16        3.35        6.34      3.33 o 
   1   7  16       18.05       15.10      3.57 o 
   2   7  16        3.45        5.22      3.12 o 
   3   7  16        7.67        6.93      3.11 o 
   4   7  16       21.82       31.37      3.87 o 
   5   7  16       80.38       94.49      8.87 o 
   6   7  16       48.40       60.14      8.37 o 
   0   8  16       12.19       11.29      5.22 o 
   1   8  16       54.63       54.99      5.34 o 
   2   8  16        2.18        3.94      2.60 o 
   1   1  17      632.60      626.72     49.92 o 
   2   1  17       15.26       16.15      4.28 o 
   3   1  17      673.82      687.05     42.94 o 
   4   1  17       10.08       15.32      5.02 o 
   5   1  17     1432.72     1329.13     81.62 o 
   6   1  17     2199.22     1961.63     76.13 o 
   7   1  17     1952.18     1794.34     70.86 o 
   8   1  17      196.89      186.42      8.80 o 
   9   1  17      623.63      541.46     32.38 o 
  10   1  17      117.68      101.18      8.63 o 
  11   1  17      295.82      323.35     17.24 o 
  12   1  17       27.21       27.58      3.45 o 
   0   2  17       78.41       85.30     14.83 o 
   1   2  17       67.49       50.97      5.82 o 
   2   2  17       66.67       62.80      6.20 o 
   3   2  17        0.15        2.92      3.93 o 
   4   2  17       21.35       17.74      5.04 o 
   5   2  17        5.39        7.08      2.98 o 
   6   2  17       74.22       63.00      8.41 o 
   7   2  17       77.04       60.52      5.86 o 
   8   2  17      178.71      151.59     14.92 o 
   9   2  17       26.40       19.07      4.04 o 
  10   2  17       63.86       54.94      5.03 o 
  11   2  17      140.04      155.05      9.57 o 
   1   3  17      217.65      183.32     21.89 o 
   2   3  17       31.71       28.16      5.16 o 
   3   3  17       72.47       71.61      4.76 o 
   4   3  17      923.05      891.60     37.91 o 
   5   3  17      257.88      223.09     13.51 o 
   6   3  17      406.01      336.08     28.41 o 
   7   3  17      248.66      223.00     19.05 o 
   8   3  17      106.36      108.56      7.32 o 
   9   3  17      140.80      126.97     28.72 o 
  10   3  17       10.28       15.76      9.66 o 
  11   3  17       93.48      121.18     13.67 o 
   0   4  17      225.28      232.37     24.65 o 
   1   4  17      378.17      349.30     25.79 o 
   2   4  17      216.98      211.63     11.89 o 
   3   4  17      965.73      913.23     46.77 o 
   4   4  17      514.94      484.71     25.54 o 
   5   4  17       12.83       14.10      4.05 o 
   6   4  17        0.14        0.26      4.72 o 
   7   4  17       11.67        4.84      5.56 o 
   8   4  17        0.19       -0.32      5.82 o 
   9   4  17       90.21       71.16      8.04 o 
  10   4  17       40.33       33.05      8.60 o 
   1   5  17      593.45      593.88     35.17 o 
   2   5  17       57.73       55.41      5.35 o 
   3   5  17      110.07      105.30      7.49 o 
   4   5  17      145.45      146.14     10.70 o 
   5   5  17      378.40      375.40     23.31 o 
   6   5  17      118.09      109.61     10.13 o 
   7   5  17       48.10       55.42     10.00 o 
   8   5  17      191.24      169.53     26.21 o 
   9   5  17      108.73      109.61     12.71 o 
   0   6  17      135.89      130.82     11.27 o 
   1   6  17       96.52       99.02      6.46 o 
   2   6  17       28.59       27.64      4.26 o 
   3   6  17       40.30       41.77      6.01 o 
   4   6  17       65.35       63.09      6.15 o 
   5   6  17      144.61      141.91      9.12 o 
   6   6  17      110.55      105.97      7.70 o 
   7   6  17        3.16       -1.32      2.74 o 
   8   6  17       14.72       12.62      4.23 o 
   1   7  17       28.72       28.49      3.98 o 
   2   7  17        0.04        1.74      2.88 o 
   3   7  17       22.61       21.03      3.58 o 
   4   7  17       14.51       18.20      3.33 o 
   5   7  17       93.14       98.21      8.59 o 
   0   0  18     5244.35     4778.43    493.84 o 
   1   0  18      465.64      517.79     38.47 o 
   2   0  18      255.26      197.74     15.46 o 
   3   0  18      488.62      476.36     30.44 o 
   4   0  18     1461.83     1436.23     89.98 o 
   5   0  18       54.61       64.33      6.28 o 
   6   0  18      375.57      389.70     21.68 o 
   7   0  18      120.15      104.11      9.16 o 
   8   0  18       37.85       32.22      6.14 o 
   9   0  18       10.66       15.77      5.55 o 
  10   0  18        0.53        0.57      3.71 o 
  11   0  18       69.73       55.20      6.80 o 
  12   0  18       40.80       35.89      6.80 o 
   1   1  18      706.66      710.44     45.03 o 
   2   1  18       63.65       41.55      6.05 o 
   3   1  18      201.78      172.22     32.25 o 
   4   1  18       55.08       47.53      6.23 o 
   5   1  18      305.35      289.05     15.10 o 
   6   1  18      514.82      495.80     18.37 o 
   7   1  18       10.69        9.80      2.79 o 
   8   1  18        0.06        0.30      2.54 o 
   9   1  18      515.80      479.09     23.38 o 
  10   1  18        3.98       -0.32      3.85 o 
  11   1  18       38.44       35.61      3.65 o 
  12   1  18       90.63       88.46      5.68 o 
   0   2  18     3529.89     3156.38    375.74 o 
   1   2  18       55.64       53.70      6.18 o 
   2   2  18      593.27      501.80     40.73 o 
   3   2  18      790.46      773.30     48.14 o 
   4   2  18     2734.62     2456.68    123.63 o 
   5   2  18        5.06        4.37      2.84 o 
   6   2  18      653.29      547.12     42.88 o 
   7   2  18      151.68      125.21      9.34 o 
   8   2  18      210.85      177.57     10.24 o 
   9   2  18       12.24        6.18      3.75 o 
  10   2  18        3.75        9.96      3.30 o 
  11   2  18        4.10        9.57      3.32 o 
   1   3  18        8.32        9.47      6.32 o 
   2   3  18      532.59      532.48     24.52 o 
   3   3  18      632.23      622.05     25.92 o 
   4   3  18      905.40      846.54     43.11 o 
   5   3  18        2.96        5.77      2.31 o 
   6   3  18      351.79      298.05     16.18 o 
   7   3  18        4.29        5.10      3.57 o 
   8   3  18        1.70        1.60      3.14 o 
   9   3  18        9.44       13.26      4.07 o 
  10   3  18       60.84       48.37      9.67 o 
  11   3  18       14.63        8.40      4.56 o 
   0   4  18        8.68        6.13      5.97 o 
   1   4  18       82.81       72.99      7.33 o 
   2   4  18     2867.26     2875.08    144.08 o 
   3   4  18        1.31        5.11      3.67 o 
   4   4  18      550.99      533.87     24.94 o 
   5   4  18      207.04      201.30     10.38 o 
   6   4  18        0.39       -6.11      5.50 o 
   7   4  18        0.81       -0.92      5.12 o 
   8   4  18       23.85       26.41     10.89 o 
   9   4  18       35.60       42.19      9.89 o 
  10   4  18        0.42       -4.12      5.12 o 
   1   5  18      190.28      199.15     15.33 o 
   2   5  18       86.36       84.46      6.95 o 
   3   5  18      325.75      331.10     18.18 o 
   4   5  18      300.79      287.11     14.11 o 
   5   5  18       51.51       46.84      4.17 o 
   6   5  18      217.62      219.27     25.12 o 
   7   5  18        1.79        5.65      4.18 o 
   8   5  18       26.76       25.97      4.62 o 
   9   5  18       18.03       23.64      3.97 o 
   0   6  18        2.31        0.99      3.91 o 
   1   6  18      198.63      209.99     11.56 o 
   2   6  18       68.73       66.68      5.46 o 
   3   6  18        9.29        5.65      3.18 o 
   4   6  18        1.63        3.59      3.00 o 
   5   6  18       38.47       40.84      4.66 o 
   6   6  18        5.66        8.23      2.98 o 
   7   6  18       35.63       28.69      4.27 o 
   1   7  18        1.43        1.05      2.85 o 
   2   7  18        3.81        2.91      2.78 o 
   3   7  18        0.16        0.14      2.68 o 
   4   7  18        0.31        8.33      3.42 o 
   5   7  18        0.03       -1.64      3.07 o 
   1   1  19       15.00       19.76      3.82 o 
   2   1  19      210.31      187.06     16.72 o 
   3   1  19      512.59      469.11     38.75 o 
   4   1  19      170.72      160.39      9.43 o 
   5   1  19     1029.00      987.70     37.66 o 
   6   1  19      153.22      143.94      6.01 o 
   7   1  19     1128.02     1143.41     44.33 o 
   8   1  19      136.45      142.56      7.37 o 
   9   1  19       28.70       20.79      4.57 o 
  10   1  19       45.98       51.01      4.58 o 
  11   1  19      168.77      182.34     12.39 o 
   0   2  19      422.12      390.21     32.46 o 
   1   2  19      133.17      121.01     11.82 o 
   2   2  19       45.12       40.42      5.86 o 
   3   2  19      130.12      128.99      8.40 o 
   4   2  19       82.99       85.22      6.31 o 
   5   2  19      129.21      131.12      8.39 o 
   6   2  19      148.36      128.89      8.37 o 
   7   2  19      187.51      166.63      8.58 o 
   8   2  19       14.17        9.59      3.51 o 
   9   2  19        1.53       -2.65      3.30 o 
  10   2  19        1.59        0.13      4.13 o 
  11   2  19       11.51       15.67      4.35 o 
   1   3  19      174.62      191.54     10.74 o 
   2   3  19      225.98      228.72     12.73 o 
   3   3  19       30.82       33.39      4.22 o 
   4   3  19       31.54       32.45      3.23 o 
   5   3  19     1930.03     1833.47     84.81 o 
   6   3  19      257.68      254.45     14.29 o 
   7   3  19      439.63      432.97     23.47 o 
   8   3  19        2.80        2.94      2.93 o 
   9   3  19      389.85      433.38     41.64 o 
  10   3  19       30.71       29.69      7.45 o 
   0   4  19      576.34      540.29     55.82 o 
   1   4  19      135.09      120.05     10.48 o 
   2   4  19      109.31      100.07      8.13 o 
   3   4  19     1468.92     1477.30     66.83 o 
   4   4  19      383.10      368.07     17.83 o 
   5   4  19       38.62       35.86      4.50 o 
   6   4  19        7.64        5.97      5.22 o 
   7   4  19       35.68       35.86      6.35 o 
   8   4  19        0.73        1.27      9.33 o 
   9   4  19       14.62       18.60      6.55 o 
  10   4  19        1.53        5.61     11.47 o 
   1   5  19       21.32       20.33      3.89 o 
   2   5  19        2.71        0.29      4.13 o 
   3   5  19      360.35      398.65     21.57 o 
   4   5  19       41.44       45.38      5.27 o 
   5   5  19      211.88      194.09     11.22 o 
   6   5  19        1.49        0.05      4.23 o 
   7   5  19       16.89       16.78      4.49 o 
   8   5  19       25.07       21.00      4.40 o 
   0   6  19       17.75       13.33      4.94 o 
   1   6  19       30.95       36.31      3.44 o 
   2   6  19        1.87        1.53      2.49 o 
   3   6  19       33.05       35.48      3.92 o 
   4   6  19        0.28       -0.90      2.75 o 
   5   6  19       17.16       23.14      3.68 o 
   6   6  19        2.47        4.47      3.86 o 
   7   6  19        2.15       -0.61      3.62 o 
   1   7  19        0.04        1.21      4.36 o 
   2   7  19       25.53       28.12      6.44 o 
   3   7  19       35.14       35.58      3.92 o 
   4   7  19        0.91       -2.93      3.05 o 
   0   0  20      104.34       90.39     11.62 o 
   1   0  20       34.59       26.22      4.34 o 
   2   0  20     3176.26     3033.46    221.53 o 
   3   0  20      103.60       87.94      8.16 o 
   4   0  20     1420.93     1277.20     61.88 o 
   5   0  20      323.61      313.59     22.85 o 
   6   0  20      162.93      172.04     12.99 o 
   7   0  20      549.84      573.19     37.49 o 
   8   0  20       32.65       28.64      6.33 o 
   9   0  20       62.13       67.75      6.67 o 
  10   0  20      479.70      622.82     84.50 o 
  11   0  20        0.03        0.30      3.87 o 
   1   1  20       56.04       53.02      5.87 o 
   2   1  20      337.98      305.79     23.80 o 
   3   1  20       11.24        7.14      3.08 o 
   4   1  20      186.79      186.76      9.25 o 
   5   1  20        5.89        2.05      2.90 o 
   6   1  20      287.91      290.44     12.67 o 
   7   1  20       45.14       39.68      3.46 o 
   8   1  20      162.48      170.43     11.40 o 
   9   1  20       31.97       30.70      4.44 o 
  10   1  20        1.54       -1.73      2.95 o 
  11   1  20        0.63        3.30      4.86 o 
   0   2  20     1544.56     1402.52    146.26 o 
   1   2  20      708.67      672.64     40.05 o 
   2   2  20       68.18       54.17      5.06 o 
   3   2  20     1338.41     1217.32     64.01 o 
   4   2  20      112.64      104.25      7.32 o 
   5   2  20      820.27      771.79     41.52 o 
   6   2  20      258.20      243.36     16.23 o 
   7   2  20        6.19       10.02      2.51 o 
   8   2  20       36.49       34.81      4.01 o 
   9   2  20       64.79       68.51      5.16 o 
  10   2  20       14.71       14.59      2.71 o 
   1   3  20      281.59      302.84     20.51 o 
   2   3  20      185.80      199.77     17.56 o 
   3   3  20       58.91       61.46      5.00 o 
   4   3  20     1998.68     1921.07     89.69 o 
   5   3  20      740.96      728.12     45.94 o 
   6   3  20      128.80      123.63      8.76 o 
   7   3  20       67.04       69.12      5.51 o 
   8   3  20       41.28       54.52      8.72 o 
   9   3  20        3.32       -5.27      7.40 o 
  10   3  20       19.62       19.09      5.43 o 
   0   4  20       70.83       66.82      9.92 o 
   1   4  20      154.34      138.77     11.50 o 
   2   4  20      493.33      519.15     31.15 o 
   3   4  20      335.22      331.60     18.15 o 
   4   4  20       51.12       51.35      5.39 o 
   5   4  20        1.24       -5.40      5.42 o 
   6   4  20       17.02       19.90      9.68 o 
   7   4  20        2.00        7.20      9.56 o 
   8   4  20       22.39       18.20      8.83 o 
   9   4  20        4.78       -0.28      5.27 o 
   1   5  20      128.76      124.98      8.42 o 
   2   5  20        7.29        6.28      3.74 o 
   3   5  20        7.78        7.06      3.60 o 
   4   5  20        4.58        2.51      3.66 o 
   5   5  20      207.62      170.81     11.92 o 
   6   5  20      142.30      147.15     10.63 o 
   7   5  20        8.45       11.68      4.16 o 
   8   5  20       56.30       65.74      9.07 o 
   0   6  20      385.09      438.01     32.16 o 
   1   6  20       13.33       18.28      2.88 o 
   2   6  20      333.77      381.75     19.75 o 
   3   6  20       24.84       23.87      3.28 o 
   4   6  20      132.46      122.13      7.24 o 
   5   6  20        0.44        1.20      2.86 o 
   6   6  20       10.15        7.92      3.51 o 
   1   7  20        9.58        7.48      2.64 o 
   2   7  20       43.97       38.36      5.21 o 
   3   7  20        1.40        0.62      2.40 o 
   1   1  21      118.93      112.87      6.87 o 
   2   1  21       10.51       10.14      2.96 o 
   3   1  21     1647.49     1605.17     61.57 o 
   4   1  21      227.05      222.03      8.49 o 
   5   1  21       38.68       44.61      4.39 o 
   6   1  21      966.53     1025.34     44.22 o 
   7   1  21       42.65       49.34      4.67 o 
   8   1  21      156.81      161.77     10.89 o 
   9   1  21      336.79      355.49     18.87 o 
  10   1  21      141.03      173.14     10.22 o 
  11   1  21        4.79        6.84      2.32 o 
   0   2  21      762.43      739.35     54.90 o 
   1   2  21       31.71       33.91      5.87 o 
   2   2  21      699.78      629.44     34.39 o 
   3   2  21      217.47      201.64     15.94 o 
   4   2  21       71.43       70.69      6.01 o 
   5   2  21       69.01       58.89      5.53 o 
   6   2  21       33.55       28.85      3.35 o 
   7   2  21      117.15      119.63      7.03 o 
   8   2  21        2.90        0.53      3.17 o 
   9   2  21        4.80        7.70      2.73 o 
  10   2  21        1.36        2.29      2.99 o 
   1   3  21      571.88      531.90     29.25 o 
   2   3  21       75.92       74.41      6.12 o 
   3   3  21      302.01      289.05     16.54 o 
   4   3  21      457.48      459.13     25.29 o 
   5   3  21      137.55      166.56     17.57 o 
   6   3  21      349.86      342.29     19.48 o 
   7   3  21      263.29      271.97     21.19 o 
   8   3  21      183.27      217.60     33.83 o 
   9   3  21       47.45       53.93      8.06 o 
  10   3  21       49.67       49.59      5.68 o 
   0   4  21      177.14      171.15     19.38 o 
   1   4  21        3.61        7.92      5.01 o 
   2   4  21      511.14      535.88     27.62 o 
   3   4  21      192.53      181.75     13.07 o 
   4   4  21       61.22       49.86      6.40 o 
   5   4  21      224.19      184.76     17.94 o 
   6   4  21       42.49       20.06      9.64 o 
   7   4  21        1.00       -1.68      8.66 o 
   8   4  21        9.85       17.56      8.03 o 
   9   4  21        7.50        8.27      4.45 o 
   1   5  21       42.12       44.84      4.78 o 
   2   5  21       43.07       50.96      4.78 o 
   3   5  21      157.65      169.73     11.16 o 
   4   5  21       92.33       90.21      6.31 o 
   5   5  21      397.93      426.60     26.26 o 
   6   5  21       54.17       54.50      6.10 o 
   7   5  21       75.82       96.00     12.29 o 
   0   6  21       20.98       23.41     10.83 o 
   1   6  21       95.64      107.55      6.44 o 
   2   6  21       15.17       18.37      2.66 o 
   3   6  21       32.50       30.23      2.78 o 
   4   6  21       33.31       34.13      5.04 o 
   5   6  21       89.19       77.89      8.64 o 
   1   7  21        1.11        2.92      2.50 o 
   2   7  21        4.29        1.75      2.41 o 
   0   0  22     1640.75     1513.43    104.11 o 
   1   0  22     3321.01     3037.98    144.81 o 
   2   0  22      596.56      615.24     33.23 o 
   3   0  22      733.06      729.85     47.82 o 
   4   0  22        0.06       -0.50      5.15 o 
   5   0  22      771.62      713.95     46.17 o 
   6   0  22      103.01      112.95      9.16 o 
   7   0  22      664.89      727.04     66.36 o 
   8   0  22       75.75       73.65      8.69 o 
   9   0  22        0.04       -6.72      3.83 o 
  10   0  22      217.28      240.74     35.19 o 
   1   1  22       20.11       15.16      3.10 o 
   2   1  22      519.42      502.61     17.53 o 
   3   1  22       12.09       18.75      2.36 o 
   4   1  22      498.41      510.51     18.16 o 
   5   1  22      481.94      497.50     20.32 o 
   6   1  22        6.99        7.91      2.44 o 
   7   1  22       10.74       15.82      3.34 o 
   8   1  22        0.02       -4.45      2.43 o 
   9   1  22        0.08        0.28      3.20 o 
  10   1  22        0.59        0.90      2.91 o 
   0   2  22       27.21       26.82      5.86 o 
   1   2  22      404.61      352.81     19.36 o 
   2   2  22      514.42      447.70     24.96 o 
   3   2  22      187.71      198.58     11.68 o 
   4   2  22       98.88      103.67     11.18 o 
   5   2  22       26.81       29.91      3.52 o 
   6   2  22      220.13      229.28     12.12 o 
   7   2  22        2.55        2.58      2.18 o 
   8   2  22        1.40        1.50      2.81 o 
   9   2  22       53.02       55.60      3.95 o 
  10   2  22       28.12       33.27      5.15 o 
   1   3  22       30.12       27.80      2.48 o 
   2   3  22       61.56       71.88      6.60 o 
   3   3  22        0.10        1.48      2.06 o 
   4   3  22       18.42       22.31      3.03 o 
   5   3  22        7.80        4.67      3.10 o 
   6   3  22       48.52       50.70      7.33 o 
   7   3  22        3.92        3.20      2.74 o 
   8   3  22       13.54       15.14      6.06 o 
   9   3  22        3.70       -2.39      5.29 o 
   0   4  22       96.89      117.59     14.53 o 
   1   4  22      217.08      214.71     18.14 o 
   2   4  22      395.43      440.35     27.23 o 
   3   4  22      415.77      457.60     28.07 o 
   4   4  22        6.45        0.56      4.96 o 
   5   4  22      205.30      204.86     25.28 o 
   6   4  22       21.27       21.73      9.06 o 
   7   4  22        2.34       -2.29      7.63 o 
   8   4  22        1.92        0.46      4.03 o 
   1   5  22       43.67       48.93      4.87 o 
   2   5  22      129.08      119.66      8.63 o 
   3   5  22      249.92      264.05     16.10 o 
   4   5  22       57.97       52.38      6.98 o 
   5   5  22        0.70       -3.87      6.30 o 
   6   5  22        0.26        7.17      5.87 o 
   7   5  22       67.72       76.66      9.68 o 
   0   6  22       69.98       85.69      7.63 o 
   1   6  22      232.79      270.02     14.22 o 
   2   6  22       14.62       17.70      3.55 o 
   3   6  22      372.35      375.10     17.67 o 
   4   6  22       12.16        2.70      6.26 o 
   5   6  22       34.28       37.06      4.55 o 
   1   1  23        2.98        5.18      2.81 o 
   2   1  23     1023.54      987.86     33.93 o 
   3   1  23        2.32       -1.50      1.95 o 
   4   1  23       50.17       39.15      3.08 o 
   5   1  23       13.96       23.41      3.41 o 
   6   1  23      536.64      572.08     28.38 o 
   7   1  23       13.71       11.92      2.49 o 
   8   1  23      303.91      336.45     21.89 o 
   9   1  23        1.60       -0.18      2.64 o 
  10   1  23      261.42      313.05     16.58 o 
   0   2  23     1237.96     1162.18     85.95 o 
   1   2  23        8.10        1.95      2.09 o 
   2   2  23      101.04       73.49      5.19 o 
   3   2  23      851.49      851.55     64.11 o 
   4   2  23       48.05       48.61      4.85 o 
   5   2  23      216.82      229.36     12.65 o 
   6   2  23       91.55      100.28      6.41 o 
   7   2  23       32.29       18.18      2.38 o 
   8   2  23       17.07       20.66      2.74 o 
   9   2  23       32.17       48.53      4.34 o 
   1   3  23       35.65       57.93      4.65 o 
   2   3  23      129.27      142.31     10.81 o 
   3   3  23        0.01       -0.95      2.06 o 
   4   3  23      544.01      634.14     47.50 o 
   5   3  23       13.71       12.19      2.09 o 
   6   3  23       37.87       35.33      4.36 o 
   7   3  23        0.88       -0.12      4.90 o 
   8   3  23      318.16      372.47     56.41 o 
   9   3  23       20.82       12.58      4.22 o 
   1   4  23       87.14       82.72     11.68 o 
   2   4  23       42.61       38.34      6.45 o 
   3   4  23        0.72        0.39      7.82 o 
   4   4  23        4.66       14.86      8.49 o 
   5   4  23        0.00       -1.97      7.79 o 
   6   4  23        4.82        3.96      7.39 o 
   7   4  23        0.00        0.68      4.19 o 
   8   4  23       45.69       47.37      5.55 o 
   1   5  23        0.09        1.01      2.85 o 
   2   5  23        6.47        3.11      3.45 o 
   3   5  23       27.47       31.54      4.09 o 
   4   5  23      534.24      557.96     41.61 o 
   5   5  23        4.10        5.08      5.72 o 
   6   5  23       88.93      104.43     12.67 o 
   0   6  23      261.33      300.42     22.03 o 
   1   6  23        0.01       -2.07      2.07 o 
   2   6  23       55.88       68.67      5.08 o 
   3   6  23       35.28       27.94      4.59 o 
   4   6  23       19.35       23.88      4.24 o 
   0   0  24     4306.98     4188.89    375.78 o 
   1   0  24      360.72      365.07     25.09 o 
   2   0  24      124.94      113.74      9.90 o 
   3   0  24      135.16      132.64     10.91 o 
   4   0  24      221.82      205.33     14.50 o 
   5   0  24      125.84      112.24      8.76 o 
   6   0  24      557.56      596.68     38.42 o 
   7   0  24      521.39      601.27     34.94 o 
   8   0  24        4.82       -5.72      6.74 o 
   9   0  24       31.27       28.01      4.66 o 
   1   1  24      350.06      335.00     12.19 o 
   2   1  24       16.62       17.36      2.35 o 
   3   1  24      132.03      137.18      6.42 o 
   4   1  24      469.75      484.29     19.16 o 
   5   1  24      172.23      179.74      9.72 o 
   6   1  24      159.73      180.78      9.59 o 
   7   1  24        5.87        6.56      2.52 o 
   8   1  24        9.89       11.89      2.15 o 
   9   1  24       23.46       15.87      3.21 o 
   0   2  24        2.54        7.28      2.42 o 
   1   2  24     1409.15     1491.25    109.31 o 
   2   2  24       11.85        9.65      2.36 o 
   3   2  24      341.09      408.32     21.07 o 
   4   2  24        1.46        3.30      2.30 o 
   5   2  24       42.09       41.38      3.72 o 
   6   2  24        1.92        3.06      1.96 o 
   7   2  24       19.07       13.74      2.10 o 
   8   2  24       76.24       89.08      5.68 o 
   9   2  24        7.83       10.71      4.05 o 
   1   3  24      320.78      345.77     25.42 o 
   2   3  24        0.75       -2.33      4.71 o 
   3   3  24      133.27      162.27     12.26 o 
   4   3  24       30.26       40.14      7.43 o 
   5   3  24        2.22       -0.55      2.60 o 
   6   3  24       28.60       18.49      5.20 o 
   7   3  24        0.91       -0.94      4.35 o 
   8   3  24       29.59       34.08      6.50 o 
   1   4  24      136.13      117.95     15.26 o 
   2   4  24       89.80       94.37     13.66 o 
   3   4  24      133.77      132.20     15.95 o 
   4   4  24       29.64       33.20      9.36 o 
   5   4  24       35.57       26.83      8.32 o 
   6   4  24        0.37       -2.19      6.47 o 
   7   4  24        2.40        1.59      3.63 o 
   1   5  24        0.78        1.59      3.11 o 
   2   5  24        9.04       14.93      8.78 o 
   3   5  24       86.71       86.56     11.96 o 
   4   5  24       30.80       32.34      6.90 o 
   5   5  24        0.50        0.36      4.87 o 
   6   5  24        4.09        7.77      4.41 o 
   0   6  24       70.72       66.69      8.53 o 
   1   6  24      187.29      197.58     14.89 o 
   2   6  24      237.62      217.96     17.10 o 
   1   1  25      309.38      287.53     11.52 o 
   2   1  25        5.10        5.14      2.00 o 
   3   1  25      133.41      121.68      5.79 o 
   4   1  25      251.13      267.82     14.81 o 
   5   1  25       75.97       65.34      4.47 o 
   6   1  25        7.54        5.11      2.17 o 
   7   1  25       80.69       69.46      4.98 o 
   8   1  25      317.34      373.63     19.36 o 
   9   1  25      231.74      280.66     15.25 o 
   0   2  25      311.69      295.67     21.35 o 
   1   2  25        1.17       -2.40      1.95 o 
   2   2  25        0.49        0.30      2.47 o 
   3   2  25       51.44       49.84      4.27 o 
   4   2  25       35.44       28.17      3.18 o 
   5   2  25        8.88       10.01      2.19 o 
   6   2  25       14.18        8.62      2.51 o 
   7   2  25        2.74        5.95      2.51 o 
   8   2  25       16.31       16.27      2.58 o 
   1   3  25       19.93       19.94      2.06 o 
   2   3  25      390.33      466.37     34.10 o 
   3   3  25       15.11       13.33      1.61 o 
   4   3  25      116.68      121.07      7.69 o 
   5   3  25      228.26      248.05     14.63 o 
   6   3  25      279.63      313.35     21.42 o 
   7   3  25       76.23       96.37      9.95 o 
   8   3  25       53.58       44.83      5.26 o 
   0   4  25      219.12      220.53     24.57 o 
   1   4  25       37.25       24.06      7.81 o 
   2   4  25       24.37       21.68      7.52 o 
   3   4  25      107.49       86.26     11.76 o 
   4   4  25       69.32       59.68     10.59 o 
   5   4  25        4.31        6.63      6.46 o 
   6   4  25       15.24       11.36      3.82 o 
   1   5  25        1.93        0.13      3.39 o 
   2   5  25       28.46       34.58      4.59 o 
   3   5  25        2.09        6.53      4.37 o 
   4   5  25        0.27       -0.04      4.66 o 
   5   5  25      115.79      113.65     13.00 o 
   0   0  26      215.52      214.68     22.13 o 
   1   0  26       81.85       62.45      7.04 o 
   2   0  26        2.44        7.43      4.89 o 
   3   0  26      607.77      629.20     40.49 o 
   4   0  26       60.41       53.51      5.43 o 
   5   0  26      114.91      102.27      7.76 o 
   6   0  26       82.97      104.31     16.70 o 
   7   0  26       56.47       53.20      5.30 o 
   8   0  26       55.97       66.92      5.96 o 
   1   1  26        0.40        3.89      2.39 o 
   2   1  26      421.13      440.93     20.95 o 
   3   1  26       97.95       99.42      6.50 o 
   4   1  26       10.23       14.54      2.87 o 
   5   1  26      129.53      136.88      7.52 o 
   6   1  26      284.71      300.82     15.33 o 
   7   1  26       17.46       16.92      2.36 o 
   8   1  26        2.97        7.33      4.62 o 
   0   2  26      748.08      870.07     59.02 o 
   1   2  26       75.54       83.86      5.40 o 
   2   2  26      567.44      626.51     31.12 o 
   3   2  26      246.77      258.35     13.82 o 
   4   2  26       62.00       60.64      4.42 o 
   5   2  26        2.60        1.93      1.98 o 
   6   2  26      105.77      123.64      6.87 o 
   7   2  26       19.40       22.65      2.50 o 
   8   2  26       82.20       89.76      9.35 o 
   1   3  26       36.26       32.13      2.75 o 
   2   3  26       12.30       14.06      1.87 o 
   3   3  26        0.79        0.86      1.68 o 
   4   3  26       82.97       78.60      6.15 o 
   5   3  26        0.98       -3.04      4.51 o 
   6   3  26        2.32        3.20      4.01 o 
   7   3  26       25.66       41.70      6.52 o 
   0   4  26      550.13      594.33     60.59 o 
   1   4  26      361.12      381.44     39.29 o 
   2   4  26      140.09      144.89     16.79 o 
   3   4  26       10.41        2.92      6.65 o 
   4   4  26       22.85       29.07      7.41 o 
   5   4  26       83.50       69.45      5.97 o 
   6   4  26      121.32      122.68      7.61 o 
   1   5  26        9.41       12.21      3.54 o 
   2   5  26        3.07        8.27      3.87 o 
   3   5  26        0.49        3.44      2.87 o 
   4   5  26       13.41       10.15      6.12 o 
   1   1  27       36.08       30.37      4.07 o 
   2   1  27       11.24       11.29      2.40 o 
   3   1  27      361.73      416.04     20.68 o 
   4   1  27      248.99      269.96     13.87 o 
   5   1  27       42.48       41.34      3.36 o 
   6   1  27       20.60       20.85      2.64 o 
   7   1  27      251.65      298.28     22.86 o 
   8   1  27       49.20       46.39      4.54 o 
   0   2  27       75.01       91.55      8.11 o 
   1   2  27      117.58      113.36      6.72 o 
   2   2  27        5.26       11.93      1.90 o 
   3   2  27        8.16        2.92      1.86 o 
   4   2  27       13.46       11.28      2.55 o 
   5   2  27        0.10        3.46      1.99 o 
   6   2  27        0.21        3.52      1.50 o 
   7   2  27       28.85       29.56      4.97 o 
   1   3  27        9.45       20.14      5.54 o 
   2   3  27       34.04       38.45      6.16 o 
   3   3  27       46.30       68.78      8.37 o 
   4   3  27        0.35       -0.26      5.04 o 
   5   3  27      116.27      118.41      9.33 o 
   6   3  27       76.70       90.54      7.13 o 
   0   4  27        0.87       -3.80      5.67 o 
   1   4  27       37.11       34.36      5.42 o 
   2   4  27        0.84        0.69      6.24 o 
   3   4  27       68.14       69.54     11.07 o 
   4   4  27       20.54       19.30      3.97 o 
   5   4  27       56.94       58.59      4.91 o 
   1   5  27      146.03      140.46     10.84 o 
   2   5  27        4.72        4.74      2.90 o 
   0   0  28     1793.90     2048.64    184.21 o 
   1   0  28        2.56        0.73      4.08 o 
   2   0  28      216.63      263.45     17.61 o 
   3   0  28       27.40       26.93      4.79 o 
   4   0  28      180.93      179.70     15.22 o 
   5   0  28       41.31       38.54      4.68 o 
   6   0  28       17.83       22.04      3.39 o 
   7   0  28       77.64      101.55     18.00 o 
   1   1  28       15.52       15.95      2.35 o 
   2   1  28        0.16       -1.28      2.12 o 
   3   1  28        0.24       -5.63      2.90 o 
   4   1  28        1.18       -5.15      2.57 o 
   5   1  28        2.04        7.04      2.71 o 
   6   1  28      156.29      181.11     18.74 o 
   7   1  28        2.47        5.70      2.61 o 
   0   2  28       12.59        1.96      1.90 o 
   1   2  28        8.05        3.12      1.45 o 
   2   2  28      324.00      414.59     20.48 o 
   3   2  28        2.43        3.55      1.33 o 
   4   2  28      119.12      122.77      6.81 o 
   5   2  28       13.25       14.10      2.37 o 
   6   2  28       36.98       43.54      2.93 o 
   1   3  28       80.54       88.86      9.53 o 
   2   3  28        0.26        0.16      6.14 o 
   3   3  28       93.03      115.51     10.09 o 
   4   3  28        8.48        7.85      4.16 o 
   5   3  28        1.56       -0.70      3.40 o 
   0   4  28      141.27      153.13     19.95 o 
   1   4  28       59.41       54.09      4.90 o 
   2   4  28      499.47      546.14     39.33 o 
   3   4  28       52.02       51.21      5.47 o 
   4   4  28      129.74      142.65      8.48 o 
   1   1  29       37.21       46.32      3.30 o 
   2   1  29       29.14       45.55      3.78 o 
   3   1  29       57.10       67.31      4.12 o 
   4   1  29        0.16        1.79      1.73 o 
   5   1  29      336.57      423.55     31.41 o 
   6   1  29       27.27       25.55      2.82 o 
   0   2  29      139.02      169.00     12.83 o 
   1   2  29       95.96      113.77      6.32 o 
   2   2  29        1.38        5.66      1.30 o 
   3   2  29        6.13        5.15      1.52 o 
   4   2  29        0.27       -1.86      0.93 o 
   5   2  29       70.63       77.05      5.79 o 
   1   3  29        2.17        5.78      5.97 o 
   2   3  29       14.97        6.60      5.55 o 
   3   3  29       27.70       31.93      4.93 o 
   0   4  29        0.12       -1.77      4.48 o 
   1   4  29       40.33       44.48      4.25 o 
   2   4  29        0.72        2.12      3.51 o 
   0   0  30      310.82      354.51     36.99 o 
   1   0  30       21.99       36.05      3.40 o 
   2   0  30      140.22      147.85     15.02 o 
   3   0  30      169.59      208.23     16.34 o 
   4   0  30       51.74       55.12      5.35 o 
   5   0  30       55.23       44.76      4.34 o 
   1   1  30        0.27       -1.76      2.61 o 
   2   1  30        5.28        3.17      1.38 o 
   3   1  30        1.73       -1.52      3.64 o 
   4   1  30        0.41       -2.61      1.80 o 
   5   1  30        6.62        4.77      1.63 o 
   0   2  30      142.90      197.15     18.02 o 
   1   2  30      313.52      445.63     21.81 o 
   2   2  30      182.54      234.20     11.42 o 
   3   2  30       88.95      116.24      6.14 o 
   4   2  30       80.47       94.20      6.99 o 
   1   3  30       10.85        7.54      5.11 o 
   3   3  30        9.64        5.41      4.44 o 
   1   1  31        0.55        1.31      1.90 o 
   2   1  31       44.15       59.25      4.71 o 
   3   1  31       38.43       45.03      7.29 o 
   4   1  31      200.28      247.92     18.06 o 
   0   2  31       17.87       23.58      5.31 o 
   1   2  31       22.98       30.89      4.25 o 
   2   2  31       94.94      102.73     16.43 o 
   3   2  31       23.12       28.28      3.29 o 
   0   0  32        6.71        9.03      2.53 o 
   1   0  32      393.72      550.33     40.12 o 
   2   0  32       21.29       21.89      2.29 o 
   1   1  32        2.27       -2.37      2.57 o 
   2   1  32        4.02        3.12      2.56 o 
                                                 
